# Supplementary material for: Insights into genetic determinants of volatile fatty acid catabolism in Cupriavidus necator H16
Source: Appl Environ Microbiol. 2025 Jun 12;91(7):e00515-25. doi: 10.1128/aem.00515-25 (PMC12285253; doi:10.1128/aem.00515-25)
Supplement: Supplemental tables — Tables S1 to S9. [file aem.00515-25-s0002.xlsx]

## Sheet: Table S1
Table S1 | log-transformed relative expression of genes in CHC123 grown on various substrates. Values are directly output from DEseq2.
Gene	product	log2(Ace/Fruc)	log2(Prop/Fruc)	log2(But/Fruc)	log2(Val/Fruc)	log2(Hex/Fruc)	log2(Mal/Fruc)	log2(Ace/Mal)	log2(Prop/Mal)	log2(But/Mal)	log2(Val/Mal)	log2(Hex/Mal)	log2(Ace/Hex)	log2(Prop/Hex)	log2(But/Hex)	log2(Val/Hex)	log2(Ace/Val)	log2(Prop/Val)	log2(But/Val)	log2(Ace/But)	log2(Prop/But)	log2(Ace/Prop)
H16_A0001	chromosomal replication initiator protein DnaA	2.09694	1.66591	2.0676	1.44495	1.26071	2.10012	-0.00318186	-0.434211	-0.0325185	-0.655165	-0.83941	0.836228	0.405198	0.806891	0.184244	0.651983	0.220954	0.622647	0.0293366	-0.401693	0.431029
H16_A0002	DNA polymerase III beta subunit	3.64972	2.55833	2.22205	2.4189	2.3861	2.73484	0.914888	-0.17651	-0.512785	-0.315939	-0.34874	1.26363	0.17223	-0.164045	0.0328004	1.23083	0.139429	-0.196846	1.42767	0.336275	1.0914
H16_A0003	DNA gyrase subunit B	3.48746	2.98297	2.90779	3.2583	2.98389	3.162	0.325458	-0.179028	-0.254211	0.0963009	-0.17811	0.503568	-0.000917952	-0.076101	0.274411	0.229157	-0.275329	-0.350512	0.579669	0.0751831	0.504486
H16_A0004	Type I restriction-modification system methylation subunit	1.20375	1.47658	1.22419	1.7107	1.26715	1.28083	-0.0770863	0.195749	-0.0566397	0.429871	-0.0136843	-0.063402	0.209433	-0.0429554	0.443555	-0.506957	-0.234122	-0.48651	-0.0204466	0.252389	-0.272835
H16_A0005	Type I restriction-modification system specificity subunit	0.177519	0.49189	0.375438	0.627011	0.271975	0.256486	-0.0789665	0.235405	0.118952	0.370525	0.0154898	-0.0944563	0.219915	0.103462	0.355035	-0.449492	-0.135121	-0.251573	-0.197919	0.116452	-0.314371
H16_A0006	Type I restriction-modification system restriction subunit	-0.387087	0.16655	-0.411668	-0.0606385	-0.29687	-0.523128	0.13604	0.689677	0.11146	0.462489	0.226257	-0.0902169	0.46342	-0.114797	0.236232	-0.326449	0.227188	-0.351029	0.0245805	0.578218	-0.553637
H16_A0007	predicted metal-dependent hydrolase	0.111673	0.81546	0.656603	0.558657	0.72791	0.792108	-0.680435	0.0233518	-0.135505	-0.233451	-0.0641978	-0.616238	0.0875496	-0.0713077	-0.169253	-0.446984	0.256803	0.0979456	-0.54493	0.158857	-0.703787
H16_A0008	5-Methylcytosine-specific restriction enzyme B	1.27013	1.43084	1.16634	1.66312	1.10971	1.56383	-0.293705	-0.132996	-0.397489	0.0992911	-0.454126	0.160421	0.32113	0.0566375	0.553417	-0.392996	-0.232287	-0.49678	0.103784	0.264493	-0.160709
H16_A0009	5-Methylcytosine-specific restriction enzyme C	0.141094	0.731209	0.59895	0.79861	0.737532	1.003	-0.861901	-0.271786	-0.404046	-0.204386	-0.265463	-0.596439	-0.00632338	-0.138583	0.0610773	-0.657516	-0.0674007	-0.19966	-0.457856	0.13226	-0.590115
H16_A0010	putative phage-related protein	-0.141409	1.01012	-0.089451	0.221231	-0.304611	-0.616295	0.474886	1.62641	0.526844	0.837526	0.311684	0.163202	1.31473	0.21516	0.525842	-0.36264	0.788888	-0.310682	-0.0519582	1.09957	-1.15153
H16_A0011	conserved hypothetical protein	0.695033	2.25469	0.605064	1.76626	0.316391	-0.0105905	0.705623	2.26528	0.615655	1.77685	0.326982	0.378641	1.9383	0.288673	1.44986	-1.07122	0.488434	-1.16119	0.0899683	1.64963	-1.55966
H16_A0012	conserved hypothetical protein	-0.520302	0.348673	-0.0879281	-0.0149354	0.158313	-0.536517	0.0162155	0.88519	0.448589	0.521582	0.69483	-0.678615	0.19036	-0.246241	-0.173248	-0.505366	0.363608	-0.0729927	-0.432374	0.436601	-0.868975
H16_A0013	conserved hypothetical protein	-0.781943	-0.022396	-0.891457	-0.435457	-0.431908	-1.08072	0.298777	1.05832	0.189263	0.645262	0.648811	-0.350035	0.409512	-0.459548	-0.0035491	-0.346486	0.413061	-0.455999	0.109514	0.86906	-0.759547
H16_A0014	predicted restriction endonuclease	-0.215084	0.0853991	-0.862965	-0.0470589	-0.085661	-1.13787	0.922787	1.22327	0.274905	1.09081	1.05221	-0.129423	0.17106	-0.777304	0.0386021	-0.168025	0.132458	-0.815906	0.647881	0.948364	-0.300483
H16_A0015	conserved hypothetical protein	-1.49185	-0.674686	-1.40158	-1.43852	-1.28159	-1.94697	0.455124	1.27229	0.545388	0.50845	0.665381	-0.210257	0.606905	-0.119993	-0.156931	-0.0533258	0.763836	0.0369381	-0.0902639	0.726898	-0.817162
H16_A0016	putative signal transduction protein	-1.1216	-0.605645	-0.987946	-1.38049	-0.874089	-0.655967	-0.465631	0.0503219	-0.331979	-0.724523	-0.218122	-0.247509	0.268444	-0.113857	-0.506401	0.258891	0.774845	0.392544	-0.133652	0.382301	-0.515953
H16_A0017	Hypothetical protein	-1.48024	-1.03436	-1.30778	-1.30681	-1.35029	-1.71099	0.230758	0.676633	0.403218	0.404188	0.360707	-0.129949	0.315927	0.0425112	0.0434812	-0.17343	0.272445	-0.000970019	-0.17246	0.273415	-0.445876
H16_A0018	chromosome segregation ATPase	-0.793685	-0.343738	-0.570549	-0.566621	-0.706089	-1.02469	0.231008	0.680954	0.454144	0.458072	0.318604	-0.0875961	0.36235	0.13554	0.139468	-0.227064	0.222882	-0.00392795	-0.223136	0.22681	-0.449946
H16_A0019	hypothetical integral membrane protein	-0.679868	-0.257087	-0.493652	-0.514061	-0.520954	-0.949156	0.269288	0.692069	0.455503	0.435095	0.428202	-0.158914	0.263867	0.0273017	0.00689328	-0.165807	0.256974	0.0204084	-0.186216	0.236566	-0.422781
H16_A0020	conserved hypothetical protein	-0.725051	0.0947114	-0.255137	-0.185529	-0.248632	-0.802624	0.0775729	0.897335	0.547486	0.617095	0.553992	-0.476419	0.343343	-0.00650565	0.0631032	-0.539522	0.28024	-0.0696088	-0.469913	0.349849	-0.819762
H16_A0021	Hypothetical protein	-1.45768	0.181751	-1.32774	-0.762614	-0.348335	-1.22385	-0.233826	1.4056	-0.103886	0.461237	0.875516	-1.10934	0.530086	-0.979403	-0.414279	-0.695064	0.944365	-0.565124	-0.12994	1.50949	-1.63943
H16_A0022	conserved hypothetical protein	-0.328397	1.242	-0.733417	0.260155	0.662861	-0.913657	0.58526	2.15566	0.18024	1.17381	1.57652	-0.991259	0.579142	-1.39628	-0.402706	-0.588552	0.981848	-0.993573	0.40502	1.97542	-1.5704
H16_A0023	conserved hypothetical protein	1.23213	2.52156	0.00259651	1.67251	2.38568	-0.486588	1.71871	3.00814	0.489184	2.1591	2.87227	-1.15356	0.135872	-2.38309	-0.713174	-0.440384	0.849046	-1.66991	1.22953	2.51896	-1.28943
H16_A0024	Hypothetical protein	0.668898	1.07296	0.446935	0.294067	0.492495	0.426946	0.241952	0.646016	0.0199891	-0.132879	0.0655487	0.176403	0.580468	-0.0455596	-0.198428	0.374831	0.778896	0.152868	0.221963	0.626027	-0.404065
H16_A0025	predicted signal transduction protein containingPAS, GGDEF and EAL domains	-0.803808	-0.103334	-0.651185	-0.979072	-0.491461	-0.537024	-0.266784	0.433689	-0.114161	-0.442048	0.0455622	-0.312346	0.388127	-0.159723	-0.487611	0.175264	0.875738	0.327887	-0.152623	0.54785	-0.700473
H16_A0026	hypothetical integral membrane protein	2.11813	2.9729	2.46583	2.2954	2.20026	2.9631	-0.844974	0.00980387	-0.497266	-0.667702	-0.762844	-0.0821295	0.772648	0.265578	0.0951421	-0.177272	0.677506	0.170436	-0.347707	0.50707	-0.854778
H16_A0027	Hypothetical protein	-0.147772	-0.274202	-0.645204	-0.247224	-0.533612	0.414552	-0.562323	-0.688753	-1.05976	-0.661775	-0.948163	0.38584	0.25941	-0.111592	0.286388	0.0994521	-0.026978	-0.39798	0.497432	0.371002	0.12643
H16_A0028	Hypothetical protein	-0.541216	-0.154776	-0.754296	-0.816408	-0.300513	-0.0902356	-0.45098	-0.06454	-0.664061	-0.726173	-0.210278	-0.240702	0.145738	-0.453783	-0.515895	0.275192	0.661633	0.0621118	0.213081	0.599521	-0.38644
H16_A0029	hypothetical membrane anchored protein	0.00650303	0.206264	-0.225852	-0.184557	-0.0610802	0.350273	-0.34377	-0.144009	-0.576125	-0.53483	-0.411353	0.0675833	0.267344	-0.164771	-0.123477	0.19106	0.390821	-0.0412944	0.232355	0.432115	-0.199761
H16_A0030	hypothetical transmembrane protein	-0.238846	0.581081	0.924171	-0.112896	0.130292	0.396713	-0.635559	0.184368	0.527458	-0.509609	-0.266421	-0.369138	0.45079	0.79388	-0.243188	-0.12595	0.693978	1.03707	-1.16302	-0.34309	-0.819928
H16_A0031	MFS transporter, ACS family	0.518189	2.47463	3.15398	1.06757	0.670038	0.820757	-0.302568	1.65387	2.33323	0.246812	-0.150719	-0.151849	1.80459	2.48395	0.397531	-0.54938	1.40706	2.08642	-2.6358	-0.679358	-1.95644
H16_A0032	Prokaryotic protein of unknown function,predicted cytosolic protein	0.389056	4.40154	4.83605	2.24732	0.396364	1.58782	-1.19876	2.81372	3.24823	0.659502	-1.19145	-0.00730765	4.00517	4.43968	1.85096	-1.85826	2.15422	2.58873	-4.44699	-0.43451	-4.01248
H16_A0033	short chain dehydrogenase	-0.690263	3.43748	3.75565	1.01315	-0.134397	0.723361	-1.41362	2.71412	3.03229	0.289788	-0.857758	-0.555866	3.57187	3.89005	1.14755	-1.70341	2.42433	2.7425	-4.44592	-0.318177	-4.12774
H16_A0034	transcriptional regulator, GntR-family	0.583435	0.487016	0.371029	0.369194	-0.149004	0.081083	0.502352	0.405933	0.289946	0.288111	-0.230087	0.732439	0.63602	0.520032	0.518198	0.214241	0.117822	0.00183427	0.212406	0.115987	0.096419
H16_A0035	transcriptional regulator, IclR-family	1.82318	1.55096	1.51447	1.62637	1.15263	2.00055	-0.17737	-0.449589	-0.486075	-0.374173	-0.84792	0.67055	0.398331	0.361845	0.473747	0.196803	-0.0754161	-0.111902	0.308705	0.0364857	0.272219
H16_A0036	probable extra-cytoplasmic solute receptor	3.05681	2.34915	3.11475	3.46674	2.44564	3.25406	-0.197246	-0.904909	-0.139311	0.212687	-0.808413	0.611167	-0.0964961	0.669102	1.0211	-0.409932	-1.1176	-0.351997	-0.0579352	-0.765598	0.707663
H16_A0037	Alpha-ketoglutarate-dependent taurine dioxygenase	3.47957	2.76986	2.9214	3.2299	2.81009	3.07008	0.409491	-0.300221	-0.148683	0.159816	-0.259993	0.669484	-0.0402278	0.111311	0.41981	0.249675	-0.460037	-0.308499	0.558174	-0.151539	0.709712
H16_A0038	Alpha-ketoglutarate-dependent taurine dioxygenase	2.23312	1.79071	2.00746	2.08482	2.01089	2.04495	0.188177	-0.254233	-0.0374829	0.039869	-0.0340573	0.222234	-0.220176	-0.00342564	0.0739263	0.148308	-0.294102	-0.0773519	0.22566	-0.21675	0.44241
H16_A0039	N-Acetyltransferase (GNAT) family	1.15766	1.16882	1.28775	1.72321	1.52971	1.9087	-0.751038	-0.739885	-0.620952	-0.18549	-0.378995	-0.372043	-0.360891	-0.241958	0.193504	-0.565548	-0.554395	-0.435462	-0.130086	-0.118933	-0.0111528
H16_A0040	predicted membrane protein	2.10038	2.10021	2.25488	2.70167	2.33544	2.83402	-0.733639	-0.733805	-0.57914	-0.132353	-0.498584	-0.235056	-0.235221	-0.080556	0.366231	-0.601286	-0.601452	-0.446787	-0.1545	-0.154665	0.000165112
H16_A0041	conserved hypothetical protein	3.02149	2.2698	2.48906	3.11028	2.34113	3.07323	-0.0517428	-0.803429	-0.584172	0.0370458	-0.732103	0.68036	-0.0713266	0.147931	0.769148	-0.0887886	-0.840475	-0.621218	0.532429	-0.219257	0.751686
H16_A0042	glutathionylspermidine synthase	2.24829	1.93162	2.41988	2.60333	1.93461	2.97887	-0.730588	-1.04726	-0.558991	-0.375542	-1.04426	0.313673	-0.0029961	0.48527	0.668718	-0.355045	-0.671715	-0.183448	-0.171597	-0.488266	0.316669
H16_A0043	homospermidine synthase	2.35167	1.58429	2.01794	2.23239	1.21596	2.53965	-0.187979	-0.955366	-0.521713	-0.307258	-1.32369	1.13572	0.368328	0.801981	1.01644	0.119279	-0.648108	-0.214455	0.333734	-0.433654	0.767388
H16_A0044	Agmatinase	1.86775	1.83496	1.87367	1.89136	1.41549	2.22384	-0.356094	-0.38888	-0.35017	-0.332475	-0.808352	0.452258	0.419472	0.458182	0.475876	-0.0236184	-0.0564049	-0.0176949	-0.00592347	-0.03871	0.0327865
H16_A0045	ABC-type transporter, ATPase component: PAAT family	1.86884	2.6406	2.3057	2.58969	1.66934	2.7392	-0.870356	-0.0986019	-0.433496	-0.149507	-1.06986	0.199502	0.971256	0.636363	0.920352	-0.720849	0.0509046	-0.283989	-0.43686	0.334894	-0.771754
H16_A0046	ABC-type transporter, permease component: PAAT family	1.71116	2.43665	1.94358	2.19658	1.51696	2.35664	-0.645485	0.0800122	-0.413057	-0.160064	-0.839684	0.194199	0.919696	0.426627	0.67962	-0.485421	0.240076	-0.252993	-0.232429	0.493069	-0.725497
H16_A0047	ABC-type transporter, periplasmic component: PAAT family	1.56679	2.60547	1.4205	2.01708	1.11257	1.8928	-0.326002	0.71267	-0.472293	0.124281	-0.78023	0.454227	1.4929	0.307937	0.904511	-0.450283	0.588389	-0.596573	0.14629	1.18496	-1.03867
H16_A0048	transcriptional regulator, IclR-family	-1.02131	1.05863	0.14091	-0.371236	-0.481466	0.153419	-1.17473	0.90521	-0.0125092	-0.524655	-0.634885	-0.539849	1.54009	0.622375	0.11023	-0.650079	1.42987	0.512146	-1.16222	0.917719	-2.07994
H16_A0049	Putative protein-S-isoprenylcysteine methyltransferase	-2.85073	-2.07467	-2.67399	-2.8861	-2.20769	-3.51649	0.665763	1.44182	0.842501	0.630399	1.3088	-0.64304	0.133021	-0.466303	-0.678405	0.0353643	0.811425	0.212102	-0.176738	0.599323	-0.776061
H16_A0050	predicted pyrophosphatase	-0.650324	-0.599451	-0.47349	-1.08913	-0.448527	0.10761	-0.757934	-0.707061	-0.5811	-1.19674	-0.556137	-0.201796	-0.150923	-0.0249624	-0.640599	0.438803	0.489676	0.615636	-0.176834	-0.125961	-0.050873
H16_A0051	Hypothetical protein with NC domain	0.461669	0.355999	0.327279	-0.0427361	0.128223	0.290788	0.170881	0.0652108	0.0364904	-0.333524	-0.162565	0.333446	0.227776	0.199056	-0.170959	0.504405	0.398735	0.370015	0.13439	0.0287204	0.10567
H16_A0052	conserved hypothetical protein	-0.548499	-0.195476	-0.296261	-0.58919	-0.579498	-0.140413	-0.408087	-0.055063	-0.155848	-0.448777	-0.439085	0.0309986	0.384022	0.283237	-0.00969172	0.0406903	0.393714	0.292928	-0.252238	0.100785	-0.353024
H16_A0053	predicted membrane protein	-1.23012	-0.412465	-0.871981	-0.887678	-1.49001	-1.26144	0.0313213	0.848978	0.389462	0.373765	-0.228563	0.259884	1.07754	0.618025	0.602328	-0.342443	0.475214	0.0156971	-0.35814	0.459516	-0.817657
H16_A0054	SAM-dependent methyltransferase	-1.11055	-0.237771	-1.21278	-0.895791	-1.46311	-1.57627	0.465719	1.3385	0.363482	0.680476	0.11316	0.352559	1.22534	0.250322	0.567316	-0.214757	0.65802	-0.316994	0.102237	0.975013	-0.872777
H16_A0055	transcriptional regulator, SoxR-family	-1.81223	-1.06541	-1.31707	-1.21165	-1.06991	-1.56505	-0.247176	0.499637	0.247982	0.353401	0.495139	-0.742314	0.00449842	-0.247156	-0.141738	-0.600577	0.146236	-0.105419	-0.495158	0.251655	-0.746813
H16_A0056	Methyl-accepting chemotaxis protein, contains Cache domain	-1.28803	-1.58058	-1.38801	-0.35595	-1.67381	-1.68518	0.397157	0.104601	0.297177	1.32923	0.0113757	0.385781	0.0932252	0.285801	1.31786	-0.932077	-1.22463	-1.03206	0.0999799	-0.192576	0.292556
H16_A0057	conserved hypothetical protein	0.653947	-0.615019	-0.713181	-0.344114	-0.510168	0.0835139	0.570433	-0.698533	-0.796695	-0.427628	-0.593682	1.16411	-0.104851	-0.203013	0.166053	0.998061	-0.270905	-0.369067	1.36713	0.0981621	1.26897
H16_A0058	conserved hypothetical protein	-0.759821	-0.759317	-0.415527	-0.705514	-0.693194	-0.682852	-0.0769687	-0.076465	0.267325	-0.0226619	-0.0103418	-0.0666269	-0.0661232	0.277667	-0.0123202	-0.0543067	-0.053803	0.289987	-0.344293	-0.34379	-0.000503713
H16_A0059	ATP-dependent RNA helicase	0.646164	0.564395	0.683449	0.598131	0.50515	0.398443	0.247721	0.165952	0.285006	0.199688	0.106707	0.141014	0.0592451	0.178299	0.0929809	0.0480333	-0.0337358	0.0853177	-0.0372845	-0.119054	0.0817691
H16_A0060	conserved hypothetical protein	-1.54504	-0.809602	-1.06122	-1.61241	-1.25833	-1.93924	0.394208	1.12964	0.878028	0.326834	0.680916	-0.286708	0.448726	0.197112	-0.354082	0.0673738	0.802808	0.551194	-0.48382	0.251614	-0.735434
H16_A0061	transcriptional regulator, TetR/AcrR-family	0.00720607	0.420179	0.124323	-0.154111	0.258445	0.0289034	-0.0216973	0.391276	0.0954195	-0.183014	0.229542	-0.251239	0.161734	-0.134122	-0.412556	0.161317	0.57429	0.278434	-0.117117	0.295856	-0.412973
H16_A0062	Inosine-5'-monophosphate dehydrogenase	-3.25746	-2.20632	-3.50987	-3.18088	-2.96128	-4.65941	1.40196	2.4531	1.14954	1.47853	1.69814	-0.29618	0.75496	-0.548596	-0.219604	-0.0765765	0.974563	-0.328992	0.252416	1.30356	-1.05114
H16_A0063	conserved hypothetical protein	-0.665696	-0.383267	-1.14513	0.00733543	0.079795	-1.20569	0.539997	0.822426	0.0605627	1.21303	1.28549	-0.745491	-0.463062	-1.22493	-0.0724596	-0.673031	-0.390603	-1.15247	0.479434	0.761863	-0.282429
H16_A0064	MFS transporter, DHA2 family	0.568507	-0.225552	1.2016	1.02422	1.48299	1.24106	-0.672553	-1.46661	-0.0394602	-0.216839	0.241931	-0.914484	-1.70854	-0.281391	-0.458769	-0.455715	-1.24977	0.177378	-0.633093	-1.42715	0.794059
H16_A0065	glutathione peroxidase	-2.02361	-1.4959	-2.00473	-1.60837	-1.51061	-2.49804	0.474427	1.00214	0.493306	0.889668	0.987425	-0.512997	0.0147124	-0.494119	-0.0977565	-0.415241	0.112469	-0.396362	-0.0188786	0.508831	-0.52771
H16_A0066	Glutathione S-transferase	-1.37528	-1.09218	-1.10354	-1.4338	-1.08784	-1.22001	-0.155274	0.127825	0.116468	-0.213794	0.132165	-0.287439	-0.0043402	-0.0156972	-0.345959	0.0585197	0.341618	0.330261	-0.271742	0.011357	-0.283099
H16_A0067	hydantoin racemase	-0.108909	-0.123239	0.38773	0.062843	-0.114318	0.616239	-0.725148	-0.739478	-0.228508	-0.553396	-0.730557	0.00540903	-0.00892107	0.502048	0.177161	-0.171752	-0.186082	0.324887	-0.496639	-0.510969	0.0143301
H16_A0068	D-Hydantoinase	-1.3223	-1.33993	-1.26934	-1.00309	-1.55866	-0.512975	-0.809325	-0.826955	-0.756366	-0.490113	-1.04569	0.236362	0.218731	0.28932	0.555574	-0.319212	-0.336843	-0.266254	-0.0529585	-0.0705891	0.0176306
H16_A0069	maleate cis-trans isomerase	1.19856	0.900907	1.30152	2.0225	0.845522	1.79901	-0.600445	-0.898102	-0.497492	0.223493	-0.953488	0.353043	0.0553855	0.455996	1.17698	-0.823938	-1.1216	-0.720984	-0.102953	-0.400611	0.297657
H16_A0070	MFS transporter, ACS family	0.452702	0.310544	0.49106	1.45925	0.207018	0.870524	-0.417822	-0.559981	-0.379464	0.588729	-0.663507	0.245684	0.103526	0.284043	1.25224	-1.00655	-1.14871	-0.968193	-0.0383587	-0.180517	0.142158
H16_A0071	transcriptional regulator, GntR-family	2.44964	1.68219	0.937417	1.65232	1.63832	1.21407	1.23557	0.468126	-0.276649	0.438258	0.424259	0.811315	0.0438675	-0.700907	0.0139993	0.797316	0.0298682	-0.714907	1.51222	0.744775	0.767448
H16_A0072	2-Keto-4-pentenoate hydratase/2-oxohepta-3-ene-1,7-dioic acid hydratase	1.64222	1.54769	0.852251	1.26898	1.66703	1.13475	0.507466	0.41294	-0.282498	0.134229	0.532281	-0.0248154	-0.119341	-0.81478	-0.398052	0.373237	0.278711	-0.416727	0.789964	0.695439	0.0945255
H16_A0073	putative peptidase, M20D subfamily	-2.10437	-1.10556	-1.87867	-1.36444	-0.629105	-2.92476	0.82039	1.8192	1.04609	1.56031	2.29565	-1.47526	-0.476452	-1.24956	-0.735336	-0.739925	0.258884	-0.514224	-0.225701	0.773108	-0.998809
H16_A0074	transcriptional regulator, AraC-family	-0.663321	-0.859426	-1.42521	-0.761434	-0.614887	-1.31168	0.648355	0.45225	-0.11353	0.550242	0.696789	-0.0484342	-0.244539	-0.810319	-0.146547	0.0981131	-0.097992	-0.663772	0.761885	0.56578	0.196105
H16_A0075	MFS transporter, fosmidomycin resistance family	-0.753424	0.66357	-0.358527	-0.369112	0.210533	-1.24777	0.494351	1.91135	0.889248	0.878663	1.45831	-0.963956	0.453038	-0.569059	-0.579644	-0.384312	1.03268	0.0105849	-0.394897	1.0221	-1.41699
H16_A0076	transcriptional regulator, MarR-family	0.751355	0.751408	-0.222781	0.471302	0.633632	0.0160787	0.735276	0.73533	-0.238859	0.455223	0.617553	0.117723	0.117777	-0.856412	-0.16233	0.280053	0.280107	-0.694083	0.974136	0.974189	-5.33372e-05
H16_A0077	Predicted PecM protein	-2.67935	-2.83981	-2.86249	-2.99825	-2.18167	-2.9255	0.246144	0.0856902	0.0630016	-0.0727501	0.743828	-0.497685	-0.658138	-0.680827	-0.816578	0.318894	0.15844	0.135752	0.183142	0.0226886	0.160453
H16_A0078	conserved hypothetical protein	-1.48013	-0.903661	-0.993824	-1.38204	-0.914431	-1.07062	-0.409507	0.166958	0.0767954	-0.311422	0.156188	-0.565695	0.0107697	-0.079393	-0.467611	-0.0980842	0.47838	0.388218	-0.486302	0.0901627	-0.576465
H16_A0079	probable extra-cytoplasmic solute receptor	3.01621	3.10107	3.19986	3.09017	2.59232	3.13747	-0.121262	-0.0364041	0.0623848	-0.0473039	-0.545153	0.423891	0.508749	0.607538	0.497849	-0.0739583	0.0108998	0.109689	-0.183647	-0.0987889	-0.0848581
H16_A0080	response regulator, OmpR-family	1.77039	2.09529	2.95432	2.34639	1.8947	1.92241	-0.152022	0.172879	1.03191	0.42398	-0.0277047	-0.124317	0.200583	1.05962	0.451684	-0.576002	-0.251101	0.607932	-1.18393	-0.859034	-0.324901
H16_A0081	response regulator, OmpR-family	-0.726374	-0.610578	-0.820374	-0.701533	-0.711931	-0.69308	-0.033294	0.0825028	-0.127294	-0.00845239	-0.0188506	-0.0144434	0.101353	-0.108443	0.0103982	-0.0248416	0.0909552	-0.118841	0.0939999	0.209797	-0.115797
H16_A0082	fragment of signal transduction histidine kinase	0.7753	0.757816	0.483195	0.102977	-0.0442561	1.15132	-0.376018	-0.393503	-0.668124	-1.04834	-1.19557	0.819556	0.802072	0.527451	0.147233	0.672323	0.654839	0.380218	0.292105	0.274621	0.0174846
H16_A0083	outer membrane protein (porin)	6.02604	6.07576	5.2855	5.18891	4.85049	5.49936	0.526683	0.576402	-0.213859	-0.310445	-0.648867	1.17555	1.22527	0.435007	0.338422	0.837128	0.886847	0.0965853	0.740542	0.790262	-0.0497195
H16_A0084	cell division inhibitor MinE	1.61143	1.46124	1.48533	1.69334	1.85317	1.91113	-0.299703	-0.449896	-0.425806	-0.217795	-0.0579619	-0.241741	-0.391934	-0.367844	-0.159833	-0.0819076	-0.232101	-0.208011	0.126104	-0.02409	0.150194
H16_A0085	cell division inhibitor MinD	1.18901	1.18904	0.963909	1.14689	1.35191	1.25475	-0.065742	-0.0657075	-0.29084	-0.107855	0.0971556	-0.162898	-0.162863	-0.387996	-0.20501	0.0421129	0.0421473	-0.182985	0.225098	0.225132	-3.44262e-05
H16_A0086	cell division inhibitor MinC	0.481611	0.774063	0.304473	0.633752	0.783662	0.546744	-0.0651325	0.227319	-0.242271	0.0870079	0.236918	-0.302051	-0.00959968	-0.479189	-0.149911	-0.15214	0.140311	-0.329278	0.177138	0.469589	-0.292451
H16_A0087	Putative Mg2+ and Co2+ transporter	0.575911	0.246136	-0.0862559	0.298476	0.290163	0.344107	0.231804	-0.0979707	-0.430363	-0.0456312	-0.0539437	0.285748	-0.044027	-0.376419	0.0083125	0.277435	-0.0523395	-0.384732	0.662167	0.332392	0.329775
H16_A0088	FOG: TPR repeat, SEL1 subfamily	-3.88952	-3.95563	-3.6083	-3.91	-3.53126	-3.81361	-0.0759077	-0.142018	0.205313	-0.0963845	0.282354	-0.358261	-0.424371	-0.0770409	-0.378738	0.0204768	-0.0456331	0.301697	-0.28122	-0.34733	0.0661099
H16_A0089	transcriptional regulator, MerR-family	-1.1138	-1.42944	-1.37578	-0.980288	-1.08538	-1.30628	0.192475	-0.123167	-0.0694998	0.325989	0.220893	-0.0284179	-0.344059	-0.290393	0.105096	-0.133514	-0.449155	-0.395489	0.261975	-0.0536669	0.315641
H16_A0090	transcriptional regulator, LysR-family	-1.09555	-0.828519	-1.22272	-0.940176	-0.960982	-1.30529	0.20974	0.476767	0.0825695	0.365109	0.344303	-0.134563	0.132463	-0.261734	0.0208059	-0.155369	0.111657	-0.28254	0.127171	0.394197	-0.267026
H16_A0091	probable extra-cytoplasmic solute receptor	0.256239	0.466758	0.162576	-0.000664388	0.139579	0.0740782	0.182161	0.392679	0.0884973	-0.0747426	0.0655007	0.11666	0.327179	0.0229965	-0.140243	0.256903	0.467422	0.16324	0.0936632	0.304182	-0.210519
H16_A0092	predicted succinylglutamate desuccinylase	0.241739	0.117881	0.259249	0.363053	-0.294769	-0.151162	0.392901	0.269043	0.410411	0.514215	-0.143607	0.536508	0.41265	0.554018	0.657822	-0.121314	-0.245172	-0.103804	-0.0175101	-0.141368	0.123858
H16_A0093	conserved hypothetical protein	1.53464	0.575358	0.361002	2.14728	-0.391593	0.122832	1.41181	0.452526	0.23817	2.02444	-0.514426	1.92624	0.966951	0.752595	2.53887	-0.612632	-1.57192	-1.78627	1.17364	0.214356	0.959285
H16_A0094	Hypothetical protein	0.283574	0.150917	0.00890491	0.279252	0.01838	0.0188392	0.264735	0.132078	-0.00993425	0.260413	-0.000459203	0.265194	0.132537	-0.00947504	0.260872	0.00432157	-0.128335	-0.270347	0.274669	0.142012	0.132657
H16_A0095	Hypothetical protein	0.567029	0.628902	0.745372	0.330143	0.658293	0.811322	-0.244293	-0.18242	-0.0659503	-0.481179	-0.153029	-0.0912641	-0.0293911	0.0870786	-0.32815	0.236886	0.298759	0.415229	-0.178343	-0.11647	-0.061873
H16_A0096	Glycosyltransferase	-0.338074	-0.440458	-0.627723	-0.468555	0.165887	-0.679773	0.341699	0.239315	0.0520505	0.211218	0.84566	-0.503961	-0.606344	-0.793609	-0.634442	0.130481	0.0280973	-0.159168	0.289648	0.187265	0.102383
H16_A0097	transcriptional regulator, LysR-family	1.3443	0.252817	0.20622	0.671825	0.851276	0.699929	0.644371	-0.447112	-0.493708	-0.0281033	0.151347	0.493024	-0.598459	-0.645055	-0.17945	0.672474	-0.419008	-0.465605	1.13808	0.0465966	1.09148
H16_A0098	probable extra-cytoplasmic solute receptor	-1.20983	-1.21008	-1.84233	-1.5914	-0.969553	-1.45974	0.249907	0.24966	-0.382588	-0.131662	0.490188	-0.240281	-0.240528	-0.872776	-0.62185	0.381569	0.381322	-0.250926	0.632495	0.632248	0.000246735
H16_A0099	bile acid-inducible operon protein F, predicted acyl-CoA transferase/carnitine dehydratase	-0.563037	-0.498046	-0.614758	-0.6841	-0.788062	-0.74483	0.181793	0.246784	0.130072	0.0607296	-0.0432323	0.225026	0.290016	0.173304	0.103962	0.121064	0.186054	0.0693423	0.0517216	0.116712	-0.0649903
H16_A0100	Enoyl-CoA hydratase/carnithine racemase	-0.0255135	-0.0504983	0.566774	0.239342	0.0545416	0.590499	-0.616013	-0.640998	-0.0237251	-0.351158	-0.535958	-0.0800551	-0.10504	0.512233	0.1848	-0.264855	-0.28984	0.327433	-0.592288	-0.617272	0.0249848
H16_A0101	Acyl-CoA dehydrogenase	-0.767337	-0.787919	-0.917548	-1.02703	-1.1098	-0.501129	-0.266208	-0.28679	-0.416419	-0.525899	-0.608667	0.342459	0.321877	0.192248	0.0827681	0.259691	0.239109	0.10948	0.15021	0.129629	0.0205818
H16_A0102	probable extra-cytoplasmic solute receptor	-1.47196	-1.44596	-1.85351	-2.03253	-1.66147	-1.84802	0.376057	0.402055	-0.00548785	-0.184514	0.186552	0.189504	0.215503	-0.19204	-0.371066	0.560571	0.586569	0.179026	0.381545	0.407543	-0.0259984
H16_A0103	Predicted GTPase	-1.43129	-1.6855	-1.60449	-1.47767	-1.51003	-1.5584	0.127111	-0.127102	-0.0460898	0.0807283	0.0483747	0.0787364	-0.175477	-0.0944645	0.0323536	0.0463828	-0.20783	-0.126818	0.173201	-0.0810122	0.254213
H16_A0104	conserved hypothetical protein	-5.13357	-4.07582	-3.84919	-4.50718	-3.60934	-5.64656	0.512993	1.57074	1.79737	1.13938	2.03722	-1.52422	-0.466477	-0.239849	-0.897837	-0.626388	0.43136	0.657988	-1.28438	-0.226628	-1.05775
H16_A0105	phenylacetic acid degradation protein	-0.386464	0.234487	-0.224405	0.0028311	-0.229816	-0.595022	0.208558	0.829509	0.370617	0.597853	0.365206	-0.156648	0.464303	0.00541152	0.232647	-0.389295	0.231656	-0.227236	-0.162059	0.458892	-0.620951
H16_A0106	lactoylglutathione lyase or related lyase	-0.833259	0.290084	-0.779752	-0.715467	-1.04317	-1.46025	0.626995	1.75034	0.680503	0.744788	0.417088	0.209908	1.33325	0.263415	0.3277	-0.117792	1.00555	-0.0642851	-0.0535071	1.06984	-1.12334
H16_A0107	Trans-aconitate 6-methyltransferase	0.624109	0.591097	0.533329	0.447772	0.557854	0.482968	0.14114	0.108128	0.0503603	-0.0351961	0.0748852	0.0662551	0.0332431	-0.0245248	-0.110081	0.176336	0.143324	0.0855564	0.09078	0.057768	0.033012
H16_A0108	Glutamyl-tRNA(Gln) amidotransferase subunit B	2.72441	2.22252	2.3994	2.33303	2.32843	2.65123	0.0731772	-0.428711	-0.251835	-0.318199	-0.322801	0.395978	-0.10591	0.070966	0.00460236	0.391376	-0.110512	0.0663636	0.325012	-0.176876	0.501888
H16_A0109	dienelactone hydrolase or related enzyme	1.43806	1.33469	1.57242	1.55098	1.95299	1.78904	-0.350983	-0.454348	-0.216627	-0.238062	0.163948	-0.514932	-0.618296	-0.380575	-0.40201	-0.112922	-0.216286	0.0214352	-0.134357	-0.237721	0.103364
H16_A0110	conserved hypothetical protein	3.37433	2.70964	2.94589	3.00373	2.89781	3.06092	0.313401	-0.351282	-0.115037	-0.0571957	-0.163112	0.476513	-0.18817	0.0480751	0.105916	0.370597	-0.294086	-0.0578411	0.428438	-0.236245	0.664684
H16_A0111	Glutamyl/Aspartyl-tRNA(Gln/Asp) amidotransferasesubunit A	3.51558	3.07938	3.16257	3.17292	2.7936	3.30531	0.210275	-0.225928	-0.142738	-0.132389	-0.511709	0.721984	0.285781	0.368971	0.37932	0.342664	-0.0935384	-0.0103486	0.353013	-0.0831898	0.436203
H16_A0112	Glutamyl-tRNA(Gln) amidotransferase subunit C	2.75923	2.90083	2.97811	2.27393	2.31946	2.99509	-0.235855	-0.0942556	-0.0169747	-0.721153	-0.675626	0.439771	0.581371	0.658651	-0.0455266	0.485298	0.626897	0.704178	-0.21888	-0.0772809	-0.141599
H16_A0113	rod shape-determining protein MreB	3.73736	3.93571	3.80557	3.60122	3.42466	4.35144	-0.614074	-0.41573	-0.545864	-0.750214	-0.926782	0.312708	0.511051	0.380918	0.176568	0.13614	0.334483	0.20435	-0.06821	0.130134	-0.198344
H16_A0114	rod shape-determining protein MreC	3.28475	3.66652	3.80056	3.59197	3.61795	4.32118	-1.03643	-0.654656	-0.520621	-0.729206	-0.703226	-0.333205	0.04857	0.182605	-0.0259805	-0.307224	0.0745506	0.208586	-0.51581	-0.134035	-0.381775
H16_A0115	rod shape-determining protein MreD	3.60682	3.69108	3.73521	3.85933	3.81476	4.13599	-0.529172	-0.44491	-0.400781	-0.276655	-0.321229	-0.207944	-0.123681	-0.0795527	0.0445741	-0.252518	-0.168256	-0.124127	-0.128391	-0.0441287	-0.0842623
H16_A0116	cell elongation specific D,D-transpeptidase	1.58873	2.28093	2.21413	2.0846	2.89709	2.52975	-0.94102	-0.248823	-0.315626	-0.445151	0.367341	-1.30836	-0.616163	-0.682966	-0.812491	-0.49587	0.196328	0.129525	-0.625395	0.0668027	-0.692197
H16_A0117	rod shape-determining protein RodA	1.32472	2.26371	2.11154	2.1609	2.80742	2.46761	-1.14288	-0.203892	-0.35607	-0.306703	0.339815	-1.4827	-0.543707	-0.695885	-0.646517	-0.836182	0.102811	-0.0493676	-0.786815	0.152178	-0.938993
H16_A0118	Conserved protein of unknown function	3.11594	3.06603	2.85664	3.09632	3.06403	3.17837	-0.0624319	-0.112347	-0.321736	-0.0820523	-0.114337	0.0519054	0.00199045	-0.207399	0.0322849	0.0196205	-0.0302945	-0.239684	0.259304	0.209389	0.0499149
H16_A0119	Site-specific recombinase XerC/Integrase	2.68204	2.14517	2.2542	2.57857	2.36679	2.61379	0.0682436	-0.468618	-0.359593	-0.0352183	-0.246996	0.31524	-0.221622	-0.112596	0.211778	0.103462	-0.4334	-0.324374	0.427836	-0.109026	0.536862
H16_A0120	transcriptional regulator, LysR-family	0.354926	-0.56371	-0.400787	0.363227	0.508129	-0.405044	0.75997	-0.158666	0.00425686	0.768271	0.913173	-0.153203	-1.07184	-0.908916	-0.144902	-0.00830116	-0.926937	-0.764014	0.755713	-0.162922	0.918636
H16_A0121	conserved hypothetical protein	-4.75655	-4.38958	-2.23748	-3.72955	-3.8471	-4.5673	-0.189258	0.177716	2.32982	0.837743	0.720196	-0.909454	-0.542481	1.60962	0.117547	-1.027	-0.660028	1.49208	-2.51908	-2.1521	-0.366973
H16_A0122	Lipoate-protein ligase B	-1.74085	-1.51012	-0.621903	-1.85136	-1.14733	-1.21923	-0.52162	-0.290887	0.597326	-0.632134	0.0719013	-0.593521	-0.362789	0.525425	-0.704035	0.110514	0.341247	1.22946	-1.11895	-0.888213	-0.230733
H16_A0123	lipoate synthase	0.648035	0.362485	0.749812	0.0191399	0.064882	0.200422	0.447613	0.162063	0.54939	-0.181282	-0.13554	0.583153	0.297603	0.68493	-0.0457422	0.628895	0.343345	0.730672	-0.101777	-0.387327	0.28555
H16_A0124	allophanate hydrolase subunit 1	-5.40195	-4.09428	-4.12313	-4.58128	-3.96782	-4.33154	-1.07041	0.237257	0.208403	-0.249742	0.363715	-1.43412	-0.126458	-0.155312	-0.613457	-0.820666	0.486999	0.458146	-1.27881	0.0288539	-1.30767
H16_A0125	allophanate hydrolase subunit 2	-5.08731	-3.50107	-3.3715	-4.2384	-3.90307	-3.41888	-1.66843	-0.0821907	0.0473816	-0.819522	-0.484189	-1.18424	0.401998	0.53157	-0.335333	-0.848905	0.737331	0.866903	-1.71581	-0.129572	-1.58624
H16_A0126	lactam utilization protein LamB	-3.83204	-2.66484	-2.51997	-3.48685	-3.89508	-2.89292	-0.939114	0.22808	0.372959	-0.593926	-1.00215	0.0630412	1.23023	1.37511	0.408229	-0.345187	0.822006	0.966885	-1.31207	-0.144879	-1.16719
H16_A0127	conserved membrane protein of unknown function	-1.36298	-0.184309	0.168441	-0.445228	-1.30157	0.0312175	-1.3942	-0.215527	0.137223	-0.476446	-1.33279	-0.0614096	1.11726	1.47001	0.856342	-0.917752	0.260919	0.613669	-1.53142	-0.35275	-1.17867
H16_A0128	conserved membrane protein of unknown function	-1.28199	-0.271081	-0.00672744	-0.549534	-1.59009	-0.0461826	-1.23581	-0.224899	0.0394552	-0.503352	-1.54391	0.308106	1.31901	1.58337	1.04056	-0.732454	0.278453	0.542807	-1.27526	-0.264354	-1.01091
H16_A0129	Pyroglutamyl-peptidase I	-1.42019	-1.01661	-0.871539	-1.36609	-1.34093	-0.775356	-0.644838	-0.241251	-0.0961831	-0.590738	-0.565575	-0.0792622	0.324324	0.469392	-0.0251629	-0.0540992	0.349487	0.494555	-0.548655	-0.145068	-0.403586
H16_A0130	predicted integral membrane protein	-1.28055	-1.46357	-1.77456	-1.73102	-0.950957	-1.14852	-0.132025	-0.315052	-0.626038	-0.5825	0.197565	-0.32959	-0.512616	-0.823603	-0.780065	0.450474	0.267448	-0.0435379	0.494012	0.310986	0.183026
H16_A0131	ABC-type transporter, auxiliary component	-1.3844	-1.17309	-1.35439	-1.5037	-1.05778	-1.14688	-0.237516	-0.0262046	-0.20751	-0.356817	0.089108	-0.326624	-0.115313	-0.296618	-0.445925	0.119301	0.330613	0.149307	-0.0300062	0.181306	-0.211312
H16_A0132	ABC-type transporter, periplasmic component	-1.45584	-1.62175	-1.52775	-1.7555	-1.14467	-1.61381	0.157978	-0.00793755	0.0860642	-0.141683	0.469142	-0.311164	-0.47708	-0.383078	-0.610825	0.299661	0.133745	0.227747	0.0719136	-0.0940018	0.165915
H16_A0133	ABC-type transporter, ATPase component	-0.93199	-1.13473	-1.01497	-1.08257	-0.333348	-0.614701	-0.317288	-0.520033	-0.40027	-0.467871	0.281354	-0.598642	-0.801387	-0.681624	-0.749225	0.150583	-0.0521623	0.0676011	0.0829815	-0.119763	0.202745
H16_A0134	putative uncharacterized transport protein	-0.109092	-0.575232	-0.430975	-0.21991	0.241971	-0.131179	0.0220868	-0.444053	-0.299795	-0.0887304	0.37315	-0.351063	-0.817203	-0.672945	-0.46188	0.110817	-0.355323	-0.211065	0.321882	-0.144258	0.46614
H16_A0135	Biotin-(acetyl-CoA carboxylase) ligase	0.801093	0.700301	1.03133	0.752531	0.847086	0.940172	-0.13908	-0.239871	0.0911552	-0.187641	-0.0930867	-0.0459928	-0.146784	0.184242	-0.0945545	0.0485617	-0.0522299	0.278796	-0.230235	-0.331026	0.100792
H16_A0136	transcriptional regulator, BAF-family	0.521407	0.462799	0.256108	0.696626	0.521111	0.443327	0.0780799	0.0194724	-0.187219	0.2533	0.0777837	0.000296146	-0.0583113	-0.265002	0.175516	-0.17522	-0.233827	-0.440518	0.265298	0.206691	0.0586074
H16_A0137	conserved hypothetical protein	-0.250792	-0.211358	-0.229387	-0.581142	-0.200429	-0.048242	-0.20255	-0.163116	-0.181145	-0.5329	-0.152187	-0.050363	-0.0109287	-0.0289575	-0.380713	0.33035	0.369784	0.351755	-0.0214055	0.0180289	-0.0394344
H16_A0138	D-beta-D-heptose 1-phosphate adenylyltransferase	-0.77399	-0.420915	-0.7347	-0.95269	-0.645793	-0.83443	0.0604399	0.413516	0.0997304	-0.11826	0.188637	-0.128197	0.224879	-0.0889063	-0.306897	0.1787	0.531776	0.21799	-0.0392905	0.313785	-0.353076
H16_A0139	conserved hypothetical protein	2.51244	1.61296	1.71979	1.73025	1.24382	1.87048	0.641962	-0.257516	-0.150688	-0.140231	-0.626656	1.26862	0.36914	0.475968	0.486425	0.782193	-0.117285	-0.0104569	0.79265	-0.106828	0.899478
H16_A0140	predicted esterase of the alpha-beta hydrolase superfamily	-0.164454	-0.354012	0.273668	-0.216533	0.136877	0.113754	-0.278209	-0.467766	0.159914	-0.330287	0.023123	-0.301332	-0.490889	0.136791	-0.35341	0.0520787	-0.137479	0.490201	-0.438122	-0.62768	0.189558
H16_A0141	hypothetical membrane associated protein	0.849294	0.500256	0.767556	0.546668	0.557791	0.65085	0.198444	-0.150593	0.116707	-0.104181	-0.0930587	0.291503	-0.0575345	0.209765	-0.0111227	0.302626	-0.0464118	0.220888	0.0817376	-0.2673	0.349037
H16_A0142	Enoyl-CoA hydratase	-0.339903	-0.0646687	-0.175117	0.328907	-0.0589488	-0.269244	-0.0706592	0.204575	0.0941267	0.598151	0.210295	-0.280954	-0.0057199	-0.116168	0.387856	-0.66881	-0.393576	-0.504024	-0.164786	0.110448	-0.275234
H16_A0143	2-Oxopent-4-enoate hydratase	0.366781	0.114885	0.952512	-0.0043685	-0.0579953	0.495083	-0.128303	-0.380199	0.457429	-0.499452	-0.553079	0.424776	0.17288	1.01051	0.0536268	0.371149	0.119253	0.956881	-0.585732	-0.837627	0.251896
H16_A0144	probable extra-cytoplasmic solute receptor	-0.897953	-1.19191	0.181675	-1.52018	-2.08131	-1.43561	0.537661	0.243701	1.61729	-0.0845653	-0.645698	1.18336	0.889399	2.26299	0.561133	0.622227	0.328267	1.70185	-1.07963	-1.37359	0.29396
H16_A0145	transcriptional regulator, IclR-family	-0.217691	-0.254002	-0.225354	-0.0964624	-0.294242	0.211012	-0.428703	-0.465014	-0.436366	-0.307475	-0.505254	0.0765515	0.0402405	0.0688883	0.19778	-0.121228	-0.157539	-0.128891	0.00766324	-0.0286478	0.036311
H16_A0146	conserved hypothetical protein	-3.37743	-3.04082	-3.19407	-3.32563	-2.69612	-3.88564	0.508202	0.844813	0.691569	0.560005	1.18952	-0.681318	-0.344707	-0.497951	-0.629515	-0.0518036	0.284808	0.131564	-0.183368	0.153244	-0.336612
H16_A0147	predicted hydrolase or acyltransferase (alpha/beta hydrolase superfamily)	-3.56326	-2.57164	-3.37642	-4.10219	-3.42241	-4.7349	1.17164	2.16326	1.35848	0.632714	1.31249	-0.140847	0.850773	0.0459915	-0.679776	0.538929	1.53055	0.725768	-0.186839	0.804782	-0.99162
H16_A0148	conserved hypothetical protein	-5.7308	-5.1295	-6.56168	-5.63244	-4.10971	-6.17027	0.439467	1.04077	-0.391407	0.537827	2.06056	-1.6211	-1.01979	-2.45197	-1.52274	-0.0983601	0.502944	-0.929234	0.830874	1.43218	-0.601304
H16_A0149	Rhodanese-related sulfurtransferase	-2.52732	-1.64872	-1.92838	-2.06998	-1.08862	-2.18019	-0.347133	0.531473	0.25181	0.110212	1.09157	-1.4387	-0.560096	-0.839759	-0.981358	-0.457345	0.421262	0.141599	-0.598944	0.279663	-0.878607
H16_A0150	Betainehomocysteine S-methyltransferase	2.21549	1.57259	1.92936	1.54421	1.1684	1.94412	0.271369	-0.37153	-0.0147584	-0.39991	-0.775722	1.04709	0.404192	0.760964	0.375813	0.671278	0.0283794	0.385151	0.286127	-0.356772	0.642899
H16_A0151	methionine synthase, cobalamine dependent	2.05849	1.28312	1.63547	1.62309	1.59556	1.62879	0.429698	-0.345678	0.00667451	-0.00570915	-0.0332303	0.462929	-0.312448	0.0399048	0.0275211	0.435407	-0.339969	0.0123837	0.423024	-0.352353	0.775377
H16_A0152	conserved hypothetical protein	-6.48755	-6.92612	-6.49678	-6.70626	-5.83313	-6.90335	0.415798	-0.022771	0.406564	0.19709	1.07022	-0.654418	-1.09299	-0.663651	-0.873126	0.218708	-0.219861	0.209475	0.00923342	-0.429335	0.438569
H16_A0153	response regulator, NarL-family	-2.43308	-2.66654	-2.93279	-2.21654	-2.55476	-2.65844	0.225356	-0.00810291	-0.274351	0.441898	0.103682	0.121674	-0.111785	-0.378033	0.338216	-0.216542	-0.450001	-0.716249	0.499708	0.266248	0.233459
H16_A0154	response regulator without effector domain	-2.78175	-2.50875	-3.21826	-2.86004	-2.63452	-2.98333	0.201574	0.474575	-0.234932	0.123288	0.348805	-0.14723	0.125771	-0.583737	-0.225517	0.0782862	0.351287	-0.35822	0.436506	0.709507	-0.273001
H16_A0155	signal transduction histidine kinase containing a CHASE3 sensory domain	-0.313552	-0.875899	-1.20218	-1.00779	-0.493659	-0.527629	0.214077	-0.34827	-0.674556	-0.480162	0.0339696	0.180107	-0.382239	-0.708525	-0.514132	0.694239	0.131892	-0.194393	0.888632	0.326286	0.562347
H16_A0156	small integral membrane protein	-1.24505	-1.59379	-1.82071	-1.85014	-1.90151	-1.93018	0.685132	0.336397	0.109475	0.0800435	0.0286777	0.656454	0.307719	0.0807975	0.0513658	0.605089	0.256353	0.0294317	0.575657	0.226921	0.348735
H16_A0157	uncharacterized conserved protein	-1.67591	-1.60529	-2.17665	-2.23695	-2.22449	-2.37878	0.702874	0.773493	0.202131	0.141831	0.154288	0.548586	0.619204	0.0478428	-0.0124569	0.561043	0.631661	0.0602997	0.500743	0.571361	-0.0706182
H16_A0158	conserved hypothetical protein	-3.69425	-3.55636	-3.92802	-3.79648	-3.02207	-4.17354	0.479286	0.617177	0.245519	0.377052	1.15147	-0.672182	-0.53429	-0.905948	-0.774415	0.102233	0.240125	-0.131533	0.233766	0.371658	-0.137892
H16_A0159	Arginyl-tRNA synthetase	1.89722	1.52608	1.44928	1.52906	1.17476	1.68815	0.209068	-0.162075	-0.238869	-0.159094	-0.513389	0.722457	0.351314	0.27452	0.354295	0.368162	-0.00298116	-0.0797748	0.447937	0.0767936	0.371143
H16_A0160	cell division protein ftsN	0.143996	0.0980452	0.29008	0.0967314	0.361115	0.313413	-0.169417	-0.215368	-0.0233329	-0.216682	0.0477019	-0.217119	-0.26307	-0.0710348	-0.264384	0.0472642	0.0013138	0.193349	-0.146085	-0.192035	0.0459504
H16_A0161	Thiol:disulfide interchange protein DsbA	-0.965875	-1.37662	-1.57628	-1.32851	-0.766577	-0.462494	-0.503381	-0.914124	-1.11378	-0.866014	-0.304083	-0.199298	-0.610041	-0.809698	-0.561931	0.362633	-0.0481102	-0.247767	0.6104	0.199657	0.410743
H16_A0162	Dehydrogenase/reductase oxidoreductase protein	-0.370693	-0.416158	-0.217357	-0.465032	0.116447	0.180317	-0.551011	-0.596475	-0.397674	-0.645349	-0.0638704	-0.48714	-0.532605	-0.333803	-0.581479	0.0943387	0.0488741	0.247676	-0.153337	-0.198801	0.0454646
H16_A0163	putative periplasmic metal ion binding protein	-0.218708	-0.126133	0.598822	0.0451947	1.12082	-0.200975	-0.0177332	0.0748421	0.799797	0.24617	1.32179	-1.33953	-1.24695	-0.521997	-1.07562	-0.263903	-0.171328	0.553627	-0.81753	-0.724955	-0.0925753
H16_A0164	Zn-dependent hydrolase including glyoxylase	0.0596843	0.519052	1.41955	1.08906	2.30514	-0.949614	1.0093	1.46867	2.36917	2.03868	3.25476	-2.24546	-1.78609	-0.885592	-1.21608	-1.02938	-0.57001	0.33049	-1.35987	-0.9005	-0.459368
H16_A0165	transcriptional regulator, MerR-family	-1.97317	-0.387125	0.32735	-0.215928	-0.111388	-2.53215	0.558986	2.14503	2.8595	2.31622	2.42076	-1.86178	-0.275737	0.438738	-0.104539	-1.75724	-0.171198	0.543278	-2.30052	-0.714476	-1.58604
H16_A0166	Uncharacterized protein, possibly involved in aromatic compounds catabolism	-0.763209	0.589781	1.73269	0.257143	0.714523	-0.697302	-0.0659073	1.28708	2.42999	0.954445	1.41182	-1.47773	-0.124742	1.01817	-0.45738	-1.02035	0.332638	1.47555	-2.4959	-1.14291	-1.35299
H16_A0167	Isovaleryl-CoA dehydrogenase	-0.178125	1.00974	2.50089	0.760935	0.723055	-0.318052	0.139927	1.3278	2.81894	1.07899	1.04111	-0.90118	0.28669	1.77783	0.0378804	-0.93906	0.24881	1.73995	-2.67901	-1.49114	-1.18787
H16_A0168	isocitrate dehydrogenase kinase/phosphatase	-1.86495	-0.973855	0.652657	-1.13319	-0.845985	-1.45078	-0.414176	0.476923	2.10344	0.317587	0.604793	-1.01897	-0.12787	1.49864	-0.287207	-0.731763	0.159337	1.78585	-2.51761	-1.62651	-0.891099
H16_A0169	carbonic anhydrase	-1.45577	-0.36079	0.498841	-0.787615	-0.597319	-0.926684	-0.529084	0.565894	1.42552	0.139068	0.329365	-0.858449	0.236529	1.09616	-0.190296	-0.668152	0.426825	1.28646	-1.95461	-0.859631	-1.09498
H16_A0170	Acetyl-CoA acetyltransferase	-1.26026	-1.17527	-0.25201	-1.33138	-1.41045	-1.64049	0.380232	0.465219	1.38848	0.309116	0.230046	0.150185	0.235172	1.15844	0.0790699	0.0711152	0.156102	1.07937	-1.00825	-0.923264	-0.0849869
H16_A0171	dehydrogenase with different specificities (related to short-chain alcohol dehydrogenases)	-1.1905	-0.652119	0.52954	-1.24775	-0.902889	-1.13245	-0.0580535	0.480328	1.66199	-0.115308	0.229558	-0.287611	0.25077	1.43243	-0.344865	0.0572542	0.595636	1.77729	-1.72004	-1.18166	-0.538381
H16_A0172	Acyl-CoA dehydrogenase, short-chain specific	-0.810295	-0.293393	1.05081	-0.677027	-0.488731	-0.579433	-0.230862	0.28604	1.63025	-0.0975935	0.0907023	-0.321564	0.195338	1.53954	-0.188296	-0.133269	0.383634	1.72784	-1.86111	-1.34421	-0.516902
H16_A0173	2-Hydroxychromene-2-carboxylate isomerase	-0.470312	-0.183225	0.779306	-0.496888	-0.468449	-0.753519	0.283207	0.570294	1.53283	0.256631	0.28507	-0.00186353	0.285223	1.24775	-0.0284395	0.026576	0.313663	1.27619	-1.24962	-0.962531	-0.287087
H16_A0174	phosphoglycolate phosphatase	-0.780605	-0.0811891	0.885927	-0.540582	-0.244428	-0.425694	-0.35491	0.344505	1.31162	-0.114888	0.181266	-0.536177	0.163239	1.13035	-0.296154	-0.240023	0.459393	1.42651	-1.66653	-0.967116	-0.699416
H16_A0175	conserved hypothetical protein	-0.710119	-0.0248318	1.13451	-0.474682	-0.164268	-0.149879	-0.56024	0.125047	1.28439	-0.324803	-0.0143895	-0.54585	0.139436	1.29878	-0.310414	-0.235437	0.44985	1.60919	-1.84463	-1.15934	-0.685287
H16_A0176	Glutathione S-transferase	-1.10153	-0.470205	0.577432	-0.824956	-0.905672	-0.886163	-0.215368	0.415959	1.4636	0.0612074	-0.0195085	-0.19586	0.435467	1.4831	0.0807159	-0.276576	0.354751	1.40239	-1.67896	-1.04764	-0.631327
H16_A0177	Carboxyltransferase	-0.573261	-0.231506	1.019	-0.38924	-0.436409	-0.536051	-0.03721	0.304545	1.55505	0.146811	0.0996422	-0.136852	0.204903	1.45541	0.0471691	-0.184021	0.157734	1.40824	-1.59226	-1.25051	-0.341755
H16_A0178	dienelactone hydrolase or related enzyme	-0.962936	-0.511104	1.02933	-0.766356	-0.351717	-0.478208	-0.484729	-0.0328961	1.50754	-0.288149	0.126491	-0.61122	-0.159387	1.38105	-0.41464	-0.19658	0.255252	1.79569	-1.99227	-1.54044	-0.451832
H16_A0179	Enoyl-CoA hydratase/carnithine racemase	-0.860792	-0.63585	0.489136	-0.975568	-0.849526	-1.15421	0.293419	0.518361	1.64335	0.178643	0.304685	-0.011266	0.213676	1.33866	-0.126042	0.114776	0.339718	1.4647	-1.34993	-1.12499	-0.224942
H16_A0180	Adenosylmethionine-8-amino-7-oxononanoate aminotransferase	-0.254994	-0.116433	1.25492	-0.497745	-0.266315	-0.306446	0.0514517	0.190013	1.56136	-0.191298	0.0401313	0.0113203	0.149882	1.52123	-0.23143	0.24275	0.381312	1.75266	-1.50991	-1.37135	-0.138562
H16_A0181	8-Amino-7-oxononanoate synthase	-1.01873	-0.746712	0.582106	-1.14777	-0.688161	-0.990694	-0.0280395	0.243982	1.5728	-0.157076	0.302533	-0.330573	-0.0585508	1.27027	-0.459609	0.129037	0.401059	1.72988	-1.60084	-1.32882	-0.272022
H16_A0182	dethiobiotin synthetase	-1.18473	-0.715702	0.527525	-1.1836	-0.758335	-0.965961	-0.218765	0.250259	1.49349	-0.217642	0.207626	-0.426391	0.0426333	1.28586	-0.425268	-0.0011234	0.467901	1.71113	-1.71225	-1.24323	-0.469024
H16_A0183	biotin synthase	-0.451551	-0.0712611	1.30444	-0.370392	-0.289011	-0.275341	-0.17621	0.20408	1.57978	-0.0950505	-0.0136695	-0.16254	0.21775	1.59345	-0.081381	-0.0811591	0.299131	1.67483	-1.75599	-1.3757	-0.38029
H16_A0184	biotin carboxylase	-0.682101	-0.245534	0.937546	-0.515776	-0.360245	-0.748768	0.0666665	0.503234	1.68631	0.232991	0.388523	-0.321856	0.114711	1.29779	-0.155531	-0.166325	0.270242	1.45332	-1.61965	-1.18308	-0.436567
H16_A0185	D-3-Phosphoglycerate dehydrogenase	0.490034	0.235833	1.25606	0.0868716	0.190827	0.324093	0.165942	-0.0882594	0.931972	-0.237221	-0.133266	0.299208	0.0450068	1.06524	-0.103955	0.403163	0.148962	1.16919	-0.76603	-1.02023	0.254201
H16_A0186	Hydroxymethylglutaryl-CoA lyase	0.0303854	-0.0420449	0.577954	-0.201121	-0.200357	-0.286827	0.317212	0.244782	0.864781	0.0857054	0.0864698	0.230742	0.158312	0.778311	-0.000764379	0.231507	0.159076	0.779076	-0.547569	-0.619999	0.0724303
H16_A0187	uncharacterized conserved protein containing prolyl-tRNA synthetase domain	-0.15726	0.0769666	0.976634	-0.15978	0.0810059	-0.00877288	-0.148487	0.0857395	0.985407	-0.151007	0.0897787	-0.238266	-0.00403929	0.895628	-0.240786	0.00251991	0.236747	1.13641	-1.13389	-0.899667	-0.234227
H16_A0188	predicted thioesterase	0.0445577	0.157102	1.11002	-0.136378	0.0966024	-0.0162766	0.0608343	0.173379	1.1263	-0.120101	0.112879	-0.0520447	0.0604999	1.01342	-0.23298	0.180935	0.29348	1.2464	-1.06546	-0.95292	-0.112545
H16_A0189	Predicted Fe-S protein	0.110479	0.270392	1.70489	0.13521	0.52289	0.523724	-0.413244	-0.253332	1.18117	-0.388513	-0.000833985	-0.41241	-0.252498	1.182	-0.387679	-0.0247307	0.135182	1.56968	-1.59441	-1.4345	-0.159913
H16_A0190	hydroxyacylglutathione hydrolase	1.91425	1.83858	2.25354	2.0586	1.77138	1.90301	0.0112474	-0.0644267	0.350531	0.155596	-0.131625	0.142872	0.067198	0.482155	0.287221	-0.144349	-0.220023	0.194935	-0.339283	-0.414957	0.0756741
H16_A0191	outer membrane receptor, TonB dependent	2.82768	2.68503	2.63512	3.12565	2.38762	2.67332	0.15436	0.0117118	-0.0382028	0.452326	-0.285699	0.440059	0.297411	0.247496	0.738025	-0.297965	-0.440614	-0.490528	0.192563	0.0499146	0.142648
H16_A0192	conserved hypothetical protein	1.37969	2.06781	2.24386	2.29692	1.8514	2.0354	-0.655713	0.03241	0.208462	0.261518	-0.184002	-0.471711	0.216412	0.392464	0.44552	-0.917231	-0.229108	-0.0530558	-0.864175	-0.176052	-0.688123
H16_A0193	Putative GTPase (G3E family)	3.29515	3.34075	3.4612	3.32009	2.64756	3.64515	-0.349998	-0.3044	-0.183954	-0.325064	-0.997588	0.64759	0.693188	0.813635	0.672524	-0.0249337	0.0206645	0.141111	-0.166044	-0.120446	-0.0455982
H16_A0194	DnaK suppressor protein	0.302897	0.408354	0.318015	0.0987612	0.115726	0.562108	-0.259211	-0.153753	-0.244093	-0.463347	-0.446382	0.18717	0.292628	0.202289	-0.016965	0.204135	0.309593	0.219254	-0.0151182	0.0903395	-0.105458
H16_A0195	Putative GTPase (G3E family)	1.64011	1.72199	1.76498	1.82992	1.22313	2.09588	-0.455771	-0.373888	-0.330904	-0.265964	-0.87275	0.416979	0.498861	0.541846	0.606785	-0.189806	-0.107924	-0.0649397	-0.124866	-0.0429842	-0.0818822
H16_A0196	transcriptional regulator, Fur-family	0.977844	1.07303	1.49827	0.87307	0.754893	1.66686	-0.689012	-0.593829	-0.168583	-0.793786	-0.911963	0.222951	0.318134	0.74338	0.118177	0.104774	0.199957	0.625203	-0.520429	-0.425246	-0.0951834
H16_A0197	predicted hydrolase or acyltransferase	-2.50593	-1.52464	-1.93583	-2.37881	-2.21418	-2.83997	0.334038	1.31532	0.904137	0.461161	0.625789	-0.291751	0.689535	0.278348	-0.164628	-0.127122	0.854164	0.442977	-0.570099	0.411187	-0.981286
H16_A0198	probable extra-cytoplasmic solute receptor	3.72672	3.87554	3.22961	3.96869	1.51398	4.5092	-0.782479	-0.633666	-1.2796	-0.540518	-2.99522	2.21274	2.36155	1.71562	2.4547	-0.241962	-0.093148	-0.739078	0.497117	0.64593	-0.148814
H16_A0199	ATP-dependent protease HslVU, peptidase subunit	1.64842	0.826972	1.11303	1.36544	1.40952	1.4897	0.15872	-0.662727	-0.376665	-0.124263	-0.0801785	0.238899	-0.582549	-0.296486	-0.0440845	0.282984	-0.538464	-0.252401	0.535385	-0.286063	0.821448
H16_A0200	ATP-dependent protease HslVU, ATP-binding subunit	0.699023	0.351712	0.783248	1.05983	1.14081	1.04733	-0.348308	-0.695619	-0.264083	0.0125045	0.0934787	-0.441786	-0.789097	-0.357562	-0.0809742	-0.360812	-0.708123	-0.276587	-0.0842249	-0.431536	0.347311
H16_A0201	conserved hypothetical protein	-0.672165	-1.84181	-2.14614	-1.57908	-1.29269	-1.61273	0.94057	-0.229075	-0.533408	0.033657	0.320044	0.620525	-0.54912	-0.853452	-0.286387	0.906912	-0.262732	-0.567065	1.47398	0.304332	1.16964
H16_A0202	response regulator containing a Fis-type DNA-binding domain	-0.0256578	-1.28294	-1.93317	-0.60314	-0.893747	-1.12565	1.09999	-0.157297	-0.807526	0.522507	0.2319	0.86809	-0.389197	-1.03943	0.290607	0.577482	-0.679805	-1.33003	1.90752	0.650228	1.25729
H16_A0203	signal transduction histidine kinase	0.0566938	-1.5506	-1.78111	-0.770098	-0.772498	-0.890486	0.947179	-0.660119	-0.89062	0.120387	0.117988	0.829192	-0.778106	-1.00861	0.00239997	0.826792	-0.780506	-1.01101	1.8378	0.230501	1.6073
H16_A0204	Uncharacterized protein conserved in bacteria	1.51432	0.369224	-0.127918	0.939007	0.51142	0.713416	0.8009	-0.344191	-0.841334	0.225591	-0.201996	1.0029	-0.142196	-0.639338	0.427587	0.575309	-0.569782	-1.06693	1.64223	0.497143	1.14509
H16_A0205	transcriptional regulator, LysR-family	1.49932	0.976662	0.930745	1.13427	0.856385	1.10935	0.389969	-0.132692	-0.178609	0.0249109	-0.252969	0.642938	0.120277	0.07436	0.27788	0.365058	-0.157603	-0.20352	0.568578	0.0459169	0.522661
H16_A0206	Uncharacterized protein conserved in bacteria	-2.24199	-0.904251	-1.12213	-1.98388	-1.48446	-2.27363	0.0316436	1.36938	1.1515	0.28975	0.789172	-0.757529	0.580207	0.362327	-0.499423	-0.258106	1.07963	0.86175	-1.11986	0.21788	-1.33774
H16_A0207	conserved hypothetical protein	-0.617569	0.197212	-0.355446	-0.703868	-0.166025	-1.01666	0.39909	1.21387	0.661213	0.312791	0.850635	-0.451545	0.363237	-0.189422	-0.537843	0.0862985	0.90108	0.348421	-0.262123	0.552659	-0.814782
H16_A0208	acetylglutamate kinase	2.2316	2.40358	2.13955	2.10309	1.99167	2.34202	-0.110418	0.0615612	-0.202468	-0.238925	-0.350353	0.239935	0.411914	0.147884	0.111428	0.128507	0.300486	0.0364565	0.0920503	0.264029	-0.171979
H16_A0209	haloacid dehalogenase-like hydrolase	2.03802	2.51548	2.47252	2.35317	2.43063	2.4064	-0.368386	0.109078	0.0661139	-0.0532362	0.0242233	-0.39261	0.084855	0.0418906	-0.0774595	-0.31515	0.162314	0.11935	-0.4345	0.0429644	-0.477465
H16_A0210	transcriptional regulator, TetR/AcrR-family	0.789408	0.741913	0.379811	1.03228	0.911024	0.492714	0.296694	0.249199	-0.112904	0.539567	0.41831	-0.121616	-0.169111	-0.531213	0.121257	-0.242873	-0.290368	-0.652471	0.409597	0.362103	0.0474948
H16_A0211	Homoserine O-acetyltransferase	0.935544	0.597192	1.26917	1.11298	0.666191	1.07716	-0.141614	-0.479966	0.192011	0.0358171	-0.410967	0.269353	-0.0689995	0.602978	0.446784	-0.177431	-0.515783	0.156194	-0.333624	-0.671977	0.338353
H16_A0212	methionine biosynthesis protein MetW	0.382074	0.345701	0.755901	0.881313	0.679426	0.633985	-0.251911	-0.288285	0.121915	0.247328	0.0454403	-0.297352	-0.333725	0.0764751	0.201887	-0.499239	-0.535612	-0.125412	-0.373827	-0.4102	0.0363732
H16_A0213	conserved hypothetical protein	-0.752006	-0.744133	-0.728447	-0.290587	-0.593452	-0.62357	-0.128436	-0.120563	-0.104877	0.332983	0.0301184	-0.158555	-0.150682	-0.134996	0.302865	-0.461419	-0.453546	-0.43786	-0.0235589	-0.0156861	-0.00787286
H16_A0214	transcriptional regulator, TetR/AcrR-family	-0.200327	-0.760869	-1.18418	-0.53745	-0.600238	-0.764344	0.564016	0.00347451	-0.419834	0.226894	0.164106	0.399911	-0.160631	-0.58394	0.0627877	0.337123	-0.223419	-0.646727	0.98385	0.423308	0.560542
H16_A0215	transcriptional regulator, LysR-family	-1.00548	-1.13444	-1.54102	-0.896186	-0.742906	-1.45832	0.45284	0.323882	-0.0827018	0.562137	0.715416	-0.262577	-0.391535	-0.798118	-0.153279	-0.109297	-0.238255	-0.644839	0.535541	0.406584	0.128958
H16_A0216	integral membrane protein	-0.0599334	-0.0196565	-0.16876	0.117482	-0.0989537	-0.158148	0.0982147	0.138492	-0.0106115	0.27563	0.0591944	0.0390203	0.0792972	-0.0698059	0.216436	-0.177416	-0.137139	-0.286242	0.108826	0.149103	-0.040277
H16_A0217	hypothetical membrane associated protein	0.648087	1.45202	0.94667	1.5874	1.77731	0.39928	0.248807	1.05273	0.54739	1.18812	1.37803	-1.12923	-0.325298	-0.830643	-0.189918	-0.939309	-0.135381	-0.640726	-0.298583	0.505345	-0.803928
H16_A0218	MFS transporter, PAT family	1.25356	1.15481	1.04482	1.20175	1.37448	1.23518	0.0183839	-0.0803628	-0.190356	-0.0334254	0.139302	-0.120918	-0.219664	-0.329658	-0.172727	0.0518093	-0.0469374	-0.156931	0.20874	0.109994	0.0987467
H16_A0219	peptidase family M48	-0.25707	-0.421608	-0.344301	-0.600778	0.107603	-0.332314	0.0752442	-0.0892933	-0.0119863	-0.268464	0.439917	-0.364673	-0.52921	-0.451903	-0.708381	0.343708	0.179171	0.256478	0.0872305	-0.077307	0.164538
H16_A0220	N-Acetyl-gamma-glutamyl-phosphate reductase	1.29377	0.795208	0.861795	0.647812	0.709991	0.971041	0.322725	-0.175833	-0.109246	-0.323228	-0.26105	0.583774	0.0852168	0.151804	-0.0621787	0.645953	0.147396	0.213982	0.431971	-0.0665869	0.498558
H16_A0221	conserved hypothetical protein	-0.575692	-0.686382	-0.61794	-0.845012	-0.841345	-0.614308	0.0386156	-0.0720749	-0.00363222	-0.230704	-0.227037	0.265653	0.154963	0.223405	-0.0036665	0.26932	0.158629	0.227072	0.0422478	-0.0684427	0.11069
H16_A0222	transcriptional regulator, XRE-family	-0.416275	0.129616	0.0470636	-0.301206	-0.340804	-0.362313	-0.0539624	0.491929	0.409376	0.0611067	0.0215086	-0.075471	0.47042	0.387868	0.039598	-0.115069	0.430822	0.34827	-0.463339	0.0825529	-0.545891
H16_A0223	Exodeoxyribonuclease III	0.35521	1.36109	1.55863	0.783985	0.950092	1.14994	-0.794735	0.211144	0.408681	-0.365959	-0.199853	-0.594882	0.410997	0.608534	-0.166106	-0.428776	0.577103	0.77464	-1.20342	-0.197537	-1.00588
H16_A0224	orotate phosphoribosyltransferase	1.62797	2.02014	1.83804	1.55014	1.56374	1.93229	-0.304313	0.0878544	-0.0942503	-0.382151	-0.368552	0.0642385	0.456406	0.274302	-0.0135995	0.077838	0.470006	0.287901	-0.210063	0.182105	-0.392168
H16_A0225	predicted esterase of the alpha-beta hydrolase superfamily	0.393429	0.473171	0.224536	0.475192	0.131145	0.338714	0.0547147	0.134457	-0.114178	0.136477	-0.207569	0.262284	0.342026	0.0933908	0.344046	-0.0817625	-0.00202027	-0.250656	0.168893	0.248635	-0.0797423
H16_A0226	conserved hypothetical protein	-0.368461	0.163755	-0.819817	-0.6064	-0.393595	-1.03028	0.661814	1.19403	0.210459	0.423876	0.636681	0.0251337	0.55735	-0.426222	-0.212805	0.237938	0.770155	-0.213417	0.451355	0.983572	-0.532217
H16_A0227	diaminopimelate epimerase	-1.35898	-1.25962	-1.15056	-1.38621	-1.3459	-1.33013	-0.0288556	0.070503	0.179565	-0.0560818	-0.0157725	-0.0130831	0.0862755	0.195337	-0.0403093	0.0272262	0.126585	0.235647	-0.20842	-0.109062	-0.0993587
H16_A0228	Lauroyl/myristoyl acyltransferase	2.51139	2.63002	2.50552	2.52926	2.80243	2.63702	-0.125632	-0.00699838	-0.131506	-0.107766	0.165407	-0.291039	-0.172405	-0.296912	-0.273173	-0.0178659	0.100768	-0.0237393	0.00587335	0.124507	-0.118634
H16_A0229	Lauroyl/myristoyl acyltransferase	1.93121	1.82706	1.75385	1.53003	1.77194	1.8965	0.0347113	-0.0694383	-0.142647	-0.366464	-0.124562	0.159274	0.055124	-0.0180843	-0.241902	0.401176	0.297026	0.223818	0.177358	0.0732082	0.10415
H16_A0230	S-Adenosylmethionine synthetase	3.64224	2.82048	3.2566	3.20801	3.03885	3.35735	0.284893	-0.536867	-0.100744	-0.149339	-0.318495	0.603388	-0.218372	0.217751	0.169156	0.434232	-0.387528	0.0485949	0.385637	-0.436123	0.82176
H16_A0231	conserved hypothetical protein	0.125974	0.760088	0.194979	0.378466	0.820543	-0.321599	0.447573	1.08169	0.516578	0.700065	1.14214	-0.694568	-0.0604545	-0.625564	-0.442077	-0.252492	0.381622	-0.183487	-0.0690047	0.565109	-0.634114
H16_A0232	NAD-dependent aldehyde dehydrogenase	0.172995	0.676737	0.180256	0.0786394	0.24615	0.0968659	0.076129	0.579871	0.0833903	-0.0182266	0.149284	-0.0731551	0.430587	-0.0658938	-0.167511	0.0943556	0.598098	0.101617	-0.00726131	0.496481	-0.503742
H16_A0233	choline dehydrogenase	-4.34431	-4.09884	-3.8311	-5.13277	-4.50888	-4.949	0.604695	0.850165	1.1179	-0.183765	0.440123	0.164572	0.410043	0.677782	-0.623888	0.78846	1.03393	1.30167	-0.51321	-0.267739	-0.245471
H16_A0234	Acyl-CoA dehydrogenase, short-chain specific (probable AidB protein)	-2.78356	-2.51502	-2.81604	-2.72648	-2.29889	-3.43099	0.647428	0.915973	0.614954	0.704514	1.1321	-0.48467	-0.216125	-0.517144	-0.427584	-0.0570864	0.211459	-0.0895603	0.0324739	0.301019	-0.268545
H16_A0235	thiamine biosynthesis protein ThiC	0.621492	0.265039	0.182498	0.653615	0.21486	0.772556	-0.151063	-0.507517	-0.590058	-0.118941	-0.557696	0.406633	0.0501792	-0.0323613	0.438755	-0.0321224	-0.388576	-0.471116	0.438994	0.0825405	0.356454
H16_A0236	thiamine biosynthesis oxidoreductase	0.38146	0.582488	0.762059	0.891193	0.709845	1.54577	-1.16431	-0.963285	-0.783714	-0.65458	-0.835928	-0.328385	-0.127357	0.052214	0.181348	-0.509733	-0.308705	-0.129134	-0.380599	-0.179571	-0.201028
H16_A0237	thiamine biosynthesis sulfur transfer protein	0.0840823	0.312867	0.489347	0.560681	0.300119	1.15817	-1.07409	-0.845304	-0.668824	-0.59749	-0.858052	-0.216037	0.0127482	0.189228	0.260562	-0.476598	-0.247813	-0.0713337	-0.405265	-0.17648	-0.228785
H16_A0238	thiazole biosynthesis protein	-0.316601	-0.0716577	-0.154646	0.23586	0.0192453	0.47462	-0.791221	-0.546278	-0.629266	-0.23876	-0.455375	-0.335846	-0.0909029	-0.173891	0.216615	-0.552461	-0.307518	-0.390506	-0.161955	0.0829884	-0.244943
H16_A0239	thiamine monophosphate synthase	0.536613	0.380983	0.461476	0.773567	0.407196	0.9982	-0.461587	-0.617217	-0.536725	-0.224633	-0.591004	0.129417	-0.026213	0.0542792	0.366371	-0.236954	-0.392584	-0.312092	0.0751377	-0.0804923	0.15563
H16_A0240	Acetyltransferase (GNAT) family	0.0477365	0.164113	0.401193	0.259733	0.22762	1.02717	-0.979434	-0.863057	-0.625978	-0.767438	-0.79955	-0.179884	-0.063507	0.173573	0.0321125	-0.211996	-0.0956195	0.14146	-0.353457	-0.23708	-0.116377
H16_A0241	Uncharacterized protein, possibly involved in aromatic compounds catabolism	1.72989	1.71382	1.73821	1.95282	1.87231	2.03531	-0.305417	-0.321485	-0.297104	-0.0824893	-0.162999	-0.142418	-0.158486	-0.134104	0.08051	-0.222928	-0.238996	-0.214614	-0.00831383	-0.0243819	0.0160681
H16_A0242	conserved hypothetical protein	2.02169	2.16545	2.33304	2.1094	2.1317	2.64226	-0.62057	-0.476809	-0.309215	-0.532852	-0.510559	-0.110011	0.0337503	0.201344	-0.0222927	-0.0877179	0.0560431	0.223637	-0.311355	-0.167594	-0.143761
H16_A0243	Hydroxymethylpyrimidine/phosphomethylpyrimidine kinase	1.29286	1.53093	1.55123	1.48278	1.3096	1.69411	-0.401251	-0.163188	-0.142885	-0.211336	-0.384517	-0.0167342	0.22133	0.241632	0.173181	-0.189915	0.048149	0.0684517	-0.258367	-0.0203028	-0.238064
H16_A0244	Adenosylhomocysteinase	5.81421	5.41923	5.16388	5.10635	4.85802	5.1331	0.681112	0.286136	0.0307787	-0.0267518	-0.275075	0.956187	0.56121	0.305853	0.248323	0.707864	0.312888	0.0575305	0.650333	0.255357	0.394976
H16_A0245	hypothetical membrane spanning protein	5.27001	5.18599	5.19358	4.92358	5.0748	5.14869	0.121321	0.0373057	0.0448929	-0.225112	-0.0738875	0.195208	0.111193	0.11878	-0.151225	0.346433	0.262418	0.270005	0.0764277	-0.00758717	0.0840149
H16_A0246	5,10-Methylenetetrahydrofolate reductase	4.7751	4.7681	4.8704	4.53943	4.62597	4.8074	-0.0322971	-0.0393037	0.0630028	-0.26797	-0.181435	0.149138	0.142131	0.244438	-0.0865351	0.235673	0.228666	0.330973	-0.0952999	-0.102306	0.00700659
H16_A0247	regulator of competence-specific genes	3.80545	4.09623	4.23905	3.8455	4.31333	4.23581	-0.430358	-0.139583	0.00323981	-0.390305	0.0775181	-0.507876	-0.217101	-0.0742783	-0.467823	-0.0400536	0.250721	0.393544	-0.433598	-0.142823	-0.290775
H16_A0248	uncharacterized conserved protein	-1.24171	-1.0405	-0.550848	-1.21247	-0.574249	-0.885165	-0.35654	-0.155335	0.334318	-0.327307	0.310916	-0.667456	-0.466252	0.0234012	-0.638223	-0.0292326	0.171972	0.661625	-0.690857	-0.489653	-0.201204
H16_A0249	5-Formyltetrahydrofolate cyclo-ligase	-0.942728	-0.408413	-0.848863	-1.24169	-0.534636	-0.771989	-0.170739	0.363576	-0.0768739	-0.469702	0.237353	-0.408092	0.126223	-0.314227	-0.707056	0.298963	0.833278	0.392828	-0.0938651	0.44045	-0.534315
H16_A0250	soluble lytic murein transglycosylase	2.06998	1.27135	1.22078	1.51413	1.20454	1.7115	0.358484	-0.440148	-0.490717	-0.197372	-0.506964	0.865448	0.066816	0.0162468	0.309592	0.555856	-0.242776	-0.293346	0.849201	0.0505692	0.798632
H16_A0251	predicted nucleoside-diphosphate-sugar epimerase	-3.67319	-3.48469	-2.90125	-4.26753	-3.72177	-3.90375	0.230566	0.419063	1.0025	-0.363774	0.181985	0.0485809	0.237078	0.820519	-0.545759	0.59434	0.782837	1.36628	-0.771938	-0.583441	-0.188497
H16_A0252	Glutathione S-transferase	2.74697	2.06488	2.9517	2.96889	2.20569	3.5592	-0.812233	-1.49432	-0.607499	-0.590308	-1.35351	0.541275	-0.140809	0.746008	0.7632	-0.221925	-0.904008	-0.0171914	-0.204734	-0.886817	0.682083
H16_A0253	tRNA nucleotidyltransferase	1.41673	1.00403	1.78358	1.59387	1.32831	2.21015	-0.793421	-1.20612	-0.426573	-0.616281	-0.881841	0.0884198	-0.32428	0.455268	0.26556	-0.177141	-0.589841	0.189708	-0.366848	-0.779548	0.4127
H16_A0254	universal stress protein, UspA family	0.639436	0.0786045	0.135504	0.0112412	0.279677	0.418029	0.221407	-0.339424	-0.282525	-0.406788	-0.138351	0.359758	-0.201073	-0.144174	-0.268436	0.628194	0.0673633	0.124262	0.503932	-0.0568991	0.560831
H16_A0255	Hypothetical protein	1.20973	0.647903	0.538033	0.397404	0.914623	0.741065	0.468662	-0.0931617	-0.203032	-0.34366	0.173558	0.295104	-0.26672	-0.37659	-0.517218	0.812322	0.250499	0.140628	0.671694	0.10987	0.561824
H16_A0256	hypothetical membrane spanning protein	0.84381	0.529275	0.212374	0.444097	1.00245	0.486943	0.356867	0.0423319	-0.274569	-0.0428453	0.515504	-0.158637	-0.473172	-0.790073	-0.558349	0.399712	0.0851772	-0.231724	0.631436	0.316901	0.314535
H16_A0257	uncharacterized conserved protein	1.84075	1.10291	0.96404	1.34292	1.36964	1.23408	0.606673	-0.131173	-0.27004	0.108836	0.13556	0.471113	-0.266733	-0.4056	-0.0267249	0.497838	-0.240009	-0.378875	0.876713	0.138867	0.737846
H16_A0258	short chain dehydrogenase	-0.22458	-0.275362	-0.288248	-0.537832	-0.615825	-0.399044	0.174465	0.123682	0.110797	-0.138788	-0.216781	0.391246	0.340464	0.327578	0.0779936	0.313252	0.26247	0.249584	0.0636679	0.0128857	0.0507822
H16_A0259	dihydroneopterin aldolase	1.39747	1.49765	1.56219	1.32593	1.06597	1.60325	-0.205773	-0.105592	-0.0410605	-0.277318	-0.537279	0.331506	0.431687	0.496219	0.259961	0.0715449	0.171725	0.236257	-0.164712	-0.0645319	-0.10018
H16_A0260	Predicted ATPase of the PP-loop superfamily implicated in cell cycle control	0.674922	0.667062	0.911799	0.537271	0.207173	0.709312	-0.0343901	-0.0422504	0.202487	-0.172041	-0.502139	0.467749	0.459889	0.704626	0.330098	0.137651	0.129791	0.374528	-0.236877	-0.244737	0.00786025
H16_A0261	conserved hypothetical protein	-2.70953	-2.11517	-3.63264	-3.56993	-2.57793	-2.92704	0.217505	0.811872	-0.705604	-0.642895	0.349105	-0.1316	0.462767	-1.05471	-0.992	0.8604	1.45477	-0.0627087	0.923109	1.51748	-0.594367
H16_A0262	UDP-N-acetylglucosamine pyrophosphorylase/Glucosamine-1-phosphate acetyltransferase	0.928629	0.396475	0.388679	0.491761	-0.0815503	0.56928	0.35935	-0.172805	-0.180601	-0.0775181	-0.65083	1.01018	0.478025	0.470229	0.573312	0.436868	-0.0952868	-0.103082	0.53995	0.00779562	0.532155
H16_A0263	Glutamine-fructose-6-phosphate transaminase (isomerizing)	2.63669	1.91457	1.88902	2.32567	1.92628	2.04816	0.588536	-0.133588	-0.15914	0.277517	-0.121875	0.710411	-0.0117132	-0.0372645	0.399392	0.311019	-0.411105	-0.436657	0.747675	0.0255513	0.722124
H16_A0264	Hypothetical protein	0.476995	0.322185	0.459444	0.523778	-0.0888193	0.841083	-0.364088	-0.518898	-0.381639	-0.317305	-0.929902	0.565814	0.411004	0.548263	0.612597	-0.0467826	-0.201593	-0.064334	0.0175513	-0.137259	0.15481
H16_A0265	transcriptional regulator, LysR-family	1.07989	0.84693	0.787513	0.907267	0.499764	1.04329	0.0366067	-0.196356	-0.255773	-0.136019	-0.543523	0.580129	0.347167	0.28775	0.407503	0.172626	-0.0603369	-0.119754	0.29238	0.059417	0.232963
H16_A0266	probable extra-cytoplasmic solute receptor	1.7391	2.01409	2.60664	3.35057	3.10105	2.26566	-0.526555	-0.251572	0.340984	1.08491	0.835388	-1.36194	-1.08696	-0.494404	0.249522	-1.61147	-1.33648	-0.743926	-0.867539	-0.592556	-0.274983
H16_A0267	Bacterioferritin (cytochrome b1)	-3.35843	-2.27938	-3.02439	-3.48715	-2.71477	-4.38113	1.0227	2.10175	1.35674	0.893976	1.66635	-0.643658	0.435395	-0.309618	-0.772378	0.12872	1.20777	0.46276	-0.33404	0.745013	-1.07905
H16_A0269	N-Acetylglutamate synthase or related acetyltransferase	1.18687	2.46833	1.63878	2.0359	1.21975	2.5449	-1.35803	-0.0765651	-0.906112	-0.508993	-1.32515	-0.0328833	1.24858	0.419035	0.816154	-0.849038	0.432428	-0.397119	-0.451919	0.829547	-1.28147
H16_A0270	Co/Zn/Cd efflux system component	-0.332035	-0.453226	-0.352475	-0.599406	-0.205309	-0.065088	-0.266947	-0.388138	-0.287387	-0.534318	-0.140221	-0.126726	-0.247917	-0.147166	-0.394097	0.267371	0.14618	0.246931	0.0204404	-0.100751	0.121192
H16_A0271	transcriptional regulator, MocR family	-1.38014	-1.95338	-2.39324	-1.99325	-0.851166	-1.21093	-0.169209	-0.742448	-1.1823	-0.782316	0.359769	-0.528978	-1.10222	-1.54207	-1.14209	0.613107	0.0398687	-0.399987	1.01309	0.439856	0.573239
H16_A0272	Omega-amino acid-pyruvate aminotransferase	-0.756153	-0.0608612	0.554583	-1.44631	-0.400785	-0.791974	0.0358208	0.731113	1.34656	-0.654332	0.391188	-0.355368	0.339924	0.955368	-1.04552	0.690153	1.38545	2.00089	-1.31074	-0.615444	-0.695292
H16_A0273	Methylmalonate-semialdehyde dehydrogenase	0.283203	0.758238	1.04513	-0.727857	-0.089581	0.439111	-0.155908	0.319127	0.606023	-1.16697	-0.528692	0.372784	0.847819	1.13471	-0.638276	1.01106	1.4861	1.77299	-0.761931	-0.286895	-0.475035
H16_A0274	lactoylglutathione lyase	1.15092	1.04131	2.29993	0.309039	1.15369	1.72683	-0.575904	-0.685519	0.573103	-1.41779	-0.573134	-0.00276993	-0.112386	1.14624	-0.844654	0.841884	0.732268	1.99089	-1.14901	-1.25862	0.109616
H16_A0275	transcriptional regulator, AraC-family	1.219	1.01534	1.90186	0.667995	0.987306	1.70213	-0.483133	-0.686793	0.199735	-1.03413	-0.714824	0.231691	0.0280307	0.914559	-0.319311	0.551001	0.347341	1.23387	-0.682868	-0.886528	0.20366
H16_A0276	Transporter, MFS superfamily	0.114051	0.27263	0.309368	0.0567778	0.588942	0.959356	-0.845305	-0.686726	-0.649988	-0.902578	-0.370414	-0.474891	-0.316312	-0.279574	-0.532164	0.0572727	0.215852	0.25259	-0.195317	-0.036738	-0.158579
H16_A0277	APC transporter, CAT family	1.72299	2.33433	1.60529	1.57908	1.72644	1.22197	0.501022	1.11237	0.383323	0.357108	0.504471	-0.00344873	0.607896	-0.121148	-0.147363	0.143914	0.755259	0.0262146	0.117699	0.729044	-0.611345
H16_A0278	transcriptional regulator, MocR family	1.30222	0.493314	0.699042	0.596505	0.403899	0.690846	0.611377	-0.197533	0.00819561	-0.0943415	-0.286947	0.898324	0.0894148	0.295143	0.192606	0.705718	-0.103191	0.102537	0.603181	-0.205728	0.808909
H16_A0279	Hypothetical protein	-4.30158	-3.86706	-3.99574	-4.57986	-3.90244	-4.54807	0.24649	0.681013	0.552334	-0.0317865	0.645629	-0.399139	0.0353841	-0.093295	-0.677415	0.278276	0.712799	0.58412	-0.305844	0.128679	-0.434523
H16_A0280	Methylmalonyl-CoA mutase	-1.2391	-0.00391266	1.20827	-0.126447	-0.266564	-1.6031	0.364004	1.59919	2.81137	1.47665	1.33654	-0.972533	0.262651	1.47483	0.140117	-1.11265	0.122534	1.33471	-2.44736	-1.21218	-1.23518
H16_A0281	diadenosine tetraphosphate (Ap4A) hydrolase	3.30102	2.89276	3.13033	2.39535	2.2539	3.20019	0.10083	-0.307434	-0.0698584	-0.804836	-0.946288	1.04712	0.638855	0.87643	0.141453	0.905666	0.497402	0.734977	0.170689	-0.237575	0.408264
H16_A0282	3-Hydroxyacyl-CoA dehydrogenase	4.58509	3.98048	4.2003	4.15407	3.57547	4.17272	0.412374	-0.19224	0.02758	-0.0186428	-0.597248	1.00962	0.405008	0.624828	0.578605	0.431017	-0.173597	0.0462227	0.384794	-0.21982	0.604614
H16_A0283	hypothetical membrane associated protein	0.410052	0.220166	0.222059	0.227404	0.201706	0.959052	-0.548999	-0.738886	-0.736992	-0.731647	-0.757346	0.208346	0.0184596	0.0203534	0.0256983	0.182648	-0.0072387	-0.0053449	0.187993	-0.0018938	0.189886
H16_A0284	transcriptional regulator, CRP-family	1.4366	0.777726	0.810351	0.806816	0.850322	1.44001	-0.00340726	-0.662285	-0.629659	-0.633195	-0.589689	0.586281	-0.072596	-0.0399707	-0.0435061	0.629787	-0.0290899	0.00353538	0.626252	-0.0326253	0.658877
H16_A0285	Long-chain acyl-CoA synthetase (AMP-forming)	4.04726	6.8633	7.18663	3.27628	-0.411228	0.324713	3.72255	6.53858	6.86192	2.95157	-0.735941	4.45849	7.27453	7.59786	3.68751	0.770977	3.58701	3.91035	-3.13937	-0.323337	-2.81604
H16_A0286	ABC-type transporter, ATPase component: HAAT family	4.52305	7.0299	7.38762	3.55665	-0.192166	0.331134	4.19192	6.69877	7.05649	3.22552	-0.5233	4.71522	7.22207	7.57979	3.74882	0.966401	3.47325	3.83097	-2.86457	-0.35772	-2.50685
H16_A0287	ABC-type transporter, permease component: HAAT family	4.10078	6.8793	7.31869	3.4568	-0.168507	0.327841	3.77294	6.55146	6.99085	3.12896	-0.496348	4.26929	7.04781	7.4872	3.62531	0.643982	3.42251	3.86189	-3.21791	-0.439386	-2.77852
H16_A0288	ABC-type transporter, permease component: HAAT family	4.13178	6.74741	7.23214	3.2957	-0.0795299	0.367824	3.76395	6.37959	6.86432	2.92788	-0.447354	4.21131	6.82694	7.31167	3.37523	0.836077	3.45171	3.93644	-3.10036	-0.484728	-2.61563
H16_A0289	ABC-type transporter, periplasmic component: HAAT family	4.36115	6.33491	6.97658	3.12596	-0.298119	0.05853	4.30262	6.27638	6.91805	3.06743	-0.356649	4.65927	6.63303	7.2747	3.42408	1.23519	3.20895	3.85063	-2.61543	-0.641675	-1.97376
H16_A0290	ABC-type transporter, ATPase component: HAAT family	4.23563	6.32526	6.84444	2.88146	-0.519476	0.0621936	4.17344	6.26306	6.78225	2.81926	-0.581669	4.75511	6.84473	7.36392	3.40093	1.35418	3.4438	3.96299	-2.60881	-0.519188	-2.08962
H16_A0291	Coenzyme F390 synthetase	5.00999	7.39065	7.68256	3.55098	0.103873	0.627553	4.38243	6.7631	7.05501	2.92343	-0.52368	4.90611	7.28678	7.57869	3.44711	1.459	3.83966	4.13158	-2.67258	-0.291917	-2.38066
H16_A0292	hypothetical membrane spanning protein	2.82292	5.47058	5.74125	1.52452	0.621642	-0.49142	3.31434	5.962	6.23267	2.01594	1.11306	2.20128	4.84894	5.11961	0.902879	1.2984	3.94606	4.21673	-2.91832	-0.270664	-2.64766
H16_A0293	Putative 2-nitropropane dioxygenase	-0.405632	1.23459	0.0755145	0.077382	0.0925206	-1.14323	0.737603	2.37782	1.21875	1.22062	1.23576	-0.498152	1.14207	-0.0170061	-0.0151386	-0.483014	1.15721	-0.00186752	-0.481146	1.15907	-1.64022
H16_A0294	signal transduction histidine kinase	-0.93369	-0.415351	-0.630728	-1.35405	-0.503215	-1.15648	0.22279	0.74113	0.525752	-0.19757	0.653265	-0.430475	0.0878641	-0.127514	-0.850836	0.420361	0.9387	0.723322	-0.302961	0.215378	-0.518339
H16_A0295	response regulator, OmpR-family	-0.800823	-0.811923	-0.942151	-1.0423	-0.757133	-1.05195	0.251126	0.240026	0.109798	0.00965251	0.294816	-0.0436897	-0.05479	-0.185018	-0.285163	0.241473	0.230373	0.100145	0.141328	0.130228	0.0111002
H16_A0296	putative membrane associated dehydrogenase (flavoprotein)	-2.3586	-1.86957	-2.49126	-2.58294	-2.25307	-2.55223	0.193637	0.682663	0.0609763	-0.0307054	0.299159	-0.105522	0.383503	-0.238183	-0.329865	0.224343	0.713368	0.0916817	0.132661	0.621686	-0.489025
H16_A0297	response regulator of C4-dicarboxylate transportsystem	-4.47079	-3.74665	-4.14934	-4.62544	-4.21867	-2.76308	-1.70771	-0.983562	-1.38626	-1.86236	-1.45559	-0.25212	0.472025	0.0693271	-0.406773	0.154653	0.878798	0.4761	-0.321447	0.402698	-0.724145
H16_A0298	signal transduction histidine kinase regulating C4-dicarboxylate transport system	-5.82863	-5.87307	-5.47498	-5.74824	-4.76716	-2.00177	-3.82686	-3.8713	-3.47321	-3.74646	-2.76539	-1.06147	-1.10591	-0.707821	-0.981076	-0.0803934	-0.124832	0.273255	-0.353648	-0.398087	0.0444386
H16_A0299	Sodium:dicarboxylate symporter: DAACS family	-11.6946	-11.5278	-10.7912	-11.1344	-10.376	-2.47076	-9.22389	-9.05709	-8.32042	-8.66365	-7.90527	-1.31862	-1.15182	-0.415144	-0.758376	-0.560243	-0.393443	0.343232	-0.903475	-0.736674	-0.1668
H16_A0300	Ferredoxin	1.25211	1.66878	1.50511	0.745113	1.38938	2.15322	-0.90111	-0.484441	-0.648107	-1.40811	-0.763835	-0.137275	0.279394	0.115728	-0.644271	0.506997	0.923665	0.76	-0.253003	0.163666	-0.416669
H16_A0301	predicted hydrolase of the alpha/beta superfamily	2.48381	2.22929	2.13184	1.90266	1.56127	3.49679	-1.01297	-1.2675	-1.36494	-1.59412	-1.93551	0.922541	0.668014	0.570569	0.341387	0.581154	0.326627	0.229182	0.351972	0.0974449	0.254527
H16_A0302	D-Alanyl-D-alanine carboxypeptidase (serine-type)	1.46681	0.776288	0.783031	0.9079	0.538897	2.3015	-0.834686	-1.52521	-1.51847	-1.3936	-1.7626	0.927915	0.237391	0.244134	0.369002	0.558912	-0.131612	-0.124869	0.683781	-0.00674337	0.690524
H16_A0303	conserved hypothetical protein	1.26348	1.03601	0.931246	1.20813	1.36183	2.45103	-1.18755	-1.41502	-1.51979	-1.2429	-1.08921	-0.0983418	-0.325814	-0.43058	-0.153692	0.0553499	-0.172122	-0.276888	0.332238	0.104766	0.227472
H16_A0304	putative acetylserotonin O-methyltransferase	3.02753	2.8359	2.88928	2.85519	2.82838	4.25563	-1.2281	-1.41973	-1.36635	-1.40044	-1.42725	0.199151	0.00752638	0.0608996	0.0268109	0.17234	-0.0192845	0.0340887	0.138251	-0.0533732	0.191624
H16_A0305	Superfamily I DNA and RNA helicase	0.669818	0.364413	0.483288	0.310216	0.204745	0.859958	-0.19014	-0.495545	-0.37667	-0.549742	-0.655213	0.465073	0.159668	0.278543	0.105471	0.359602	0.0541971	0.173072	0.18653	-0.118875	0.305405
H16_A0306	Peroxiredoxin	-1.21575	-1.91223	-1.79636	-2.03958	-1.67291	-1.62777	0.412016	-0.284461	-0.168598	-0.41181	-0.0451442	0.45716	-0.239317	-0.123454	-0.366665	0.823825	0.127348	0.243211	0.580614	-0.115863	0.696477
H16_A0307	Thioredoxin-related protein, possibly truncated	-2.61274	-2.55728	-2.62921	-2.31536	-1.89016	-2.72712	0.114383	0.169837	0.0979109	0.411762	0.836966	-0.722583	-0.667129	-0.739056	-0.425204	-0.297379	-0.241925	-0.313852	0.0164724	0.0719265	-0.0554541
H16_A0308	conserved hypothetical protein	-1.10233	-1.37736	-0.453509	-1.55371	-1.1198	-0.890941	-0.21139	-0.486422	0.437432	-0.66277	-0.228858	0.0174685	-0.257563	0.66629	-0.433912	0.451381	0.176349	1.1002	-0.648822	-0.923854	0.275032
H16_A0309	putative threonine efflux protein	0.856651	0.343478	0.769729	0.606335	0.725329	0.785493	0.0711578	-0.442016	-0.0157647	-0.179158	-0.0601642	0.131322	-0.381852	0.0443995	-0.118994	0.250316	-0.262858	0.163394	0.0869226	-0.426251	0.513174
H16_A0310	transcriptional regulator, GntR-family	-1.49763	-1.8813	-1.82052	-1.38718	-1.74509	-2.02527	0.527644	0.143965	0.204747	0.638094	0.280182	0.247462	-0.136217	-0.0754351	0.357911	-0.11045	-0.494129	-0.433347	0.322897	-0.0607822	0.383679
H16_A0311	Protein-N(pi)-phosphohistidine-sugar phosphotransferase II ABC	-1.46898	-0.624599	-1.54356	-0.575931	-1.47995	-0.764983	-0.703992	0.140384	-0.778572	0.189052	-0.714971	0.0109789	0.855355	-0.0636012	0.904023	-0.893044	-0.0486672	-0.967624	0.0745801	0.918957	-0.844376
H16_A0312	Protein-N(pi)-phosphohistidine-sugar phosphotransferase II ABC, N-acetylglucosamine-specific	-0.313328	-0.741943	-0.587455	-0.337405	-0.536569	-0.289889	-0.0234393	-0.452055	-0.297566	-0.0475169	-0.24668	0.223241	-0.205374	-0.0508857	0.199164	0.0240776	-0.404538	-0.250049	0.274127	-0.154489	0.428615
H16_A0313	outer membrane protein (porin)	-1.5523	-1.39829	-1.32249	-1.00267	-1.67579	-0.846005	-0.706297	-0.552285	-0.476481	-0.156667	-0.829785	0.123488	0.2775	0.353305	0.673118	-0.549629	-0.395618	-0.319813	-0.229816	-0.0758044	-0.154012
H16_A0314	N-Acetylglucosamine-6-phosphate deacetylase	-2.41929	-2.14738	-2.01018	-2.43292	-2.42505	-2.25607	-0.163218	0.108691	0.245892	-0.176842	-0.168971	0.00575234	0.277662	0.414863	-0.00787181	0.0136241	0.285534	0.422735	-0.409111	-0.137201	-0.271909
H16_A0315	Glucosamine-6-phosphate deaminase	-2.18157	-1.99192	-1.80703	-2.15387	-2.41933	-2.31142	0.129855	0.319505	0.504396	0.157556	-0.107907	0.237762	0.427412	0.612303	0.265463	-0.0277008	0.161949	0.346841	-0.374541	-0.184891	-0.18965
H16_A0316	Glucose-6-phosphate 1-dehydrogenase	-2.84865	-2.65589	-2.19645	-2.95641	-3.15217	-2.93578	0.0871345	0.279886	0.73933	-0.0206259	-0.216387	0.303521	0.496273	0.955717	0.195761	0.10776	0.300512	0.759956	-0.652196	-0.459444	-0.192752
H16_A0317	Predicted ATPase with chaperone activity/Magnesium chelatase, subunit ChlI	-0.980675	-0.435173	-1.19204	-0.925378	-0.7313	-1.11042	0.129746	0.675247	-0.0816166	0.185043	0.379121	-0.249375	0.296127	-0.460737	-0.194078	-0.0552966	0.490205	-0.266659	0.211363	0.756864	-0.545501
H16_A0318	conserved hypothetical protein	-0.977563	-1.24862	-1.92501	-1.32606	-0.93262	-1.61092	0.633357	0.362301	-0.314092	0.284862	0.678301	-0.0449437	-0.316	-0.992393	-0.393439	0.348495	0.077439	-0.598954	0.947449	0.676393	0.271056
H16_A0319	hypothetical membrane associated protein	2.02108	2.59136	0.223497	0.553951	-0.0644635	1.85099	0.170093	0.740371	-1.62749	-1.29703	-1.91545	2.08554	2.65582	0.287961	0.618415	1.46713	2.03741	-0.330454	1.79758	2.36786	-0.570278
H16_A0320	nitrogen regulatory protein PII	0.990894	1.44279	-1.22933	-1.1399	-1.14887	0.596607	0.394287	0.846181	-1.82593	-1.73651	-1.74547	2.13976	2.59166	-0.0804578	0.00896478	2.1308	2.58269	-0.0894226	2.22022	2.67211	-0.451894
H16_A0321	ammonium transporter	0.531464	1.05178	-0.934428	-0.777315	-0.669918	0.40002	0.131444	0.651762	-1.33445	-1.17733	-1.06994	1.20138	1.7217	-0.264511	-0.107398	1.30878	1.8291	-0.157113	1.46589	1.98621	-0.520318
H16_A0322	Gamma-glutamate-cysteine ligase	-0.571072	-1.00244	-0.679543	-0.825268	-0.708052	-0.965646	0.394574	-0.0367917	0.286103	0.140378	0.257594	0.13698	-0.294386	0.0285088	-0.117216	0.254196	-0.17717	0.145725	0.108471	-0.322894	0.431366
H16_A0323	glutathione synthase	-0.754142	-1.04456	-0.620338	-0.968635	-0.732382	-0.948115	0.193973	-0.0964402	0.327777	-0.0205206	0.215733	-0.0217598	-0.312173	0.112044	-0.236254	0.214494	-0.0759196	0.348297	-0.133803	-0.424217	0.290413
H16_A0324	phosphotransferase system, fructose-specific component IIA	-0.114028	-0.636293	-0.360382	-0.45131	-0.170431	-0.322579	0.208551	-0.313714	-0.0378035	-0.128732	0.152148	0.0564029	-0.465862	-0.189952	-0.28088	0.337283	-0.184982	0.0909281	0.246354	-0.27591	0.522265
H16_A0325	Phosphocarrier protein (HPr)	-0.954484	-0.972789	-1.37133	-0.681696	-0.519029	-1.11376	0.159278	0.140973	-0.257569	0.432066	0.594732	-0.435454	-0.45376	-0.852302	-0.162667	-0.272788	-0.291093	-0.689635	0.416847	0.398542	0.0183055
H16_A0326	Phosphoenolpyruvate-protein kinase (PTS system EI component)	-0.444559	-0.371166	-0.72857	-0.500134	-0.216916	-0.58096	0.136401	0.209794	-0.14761	0.0808257	0.364044	-0.227643	-0.15425	-0.511654	-0.283218	0.0555754	0.128968	-0.228435	0.284011	0.357404	-0.0733929
H16_A0327	Bacterioferritin-associated ferredoxin	0.19286	0.156048	0.850454	0.166247	0.495004	0.258226	-0.0653659	-0.102178	0.592228	-0.0919782	0.236778	-0.302144	-0.338956	0.35545	-0.328756	0.0266123	-0.0101998	0.684207	-0.657594	-0.694406	0.0368121
H16_A0328	Bacterioferritin (cytochrome b1)	-0.189928	-0.102036	-0.915169	-1.16153	-0.701685	-0.920996	0.731068	0.818959	0.00582645	-0.240534	0.219311	0.511757	0.599649	-0.213484	-0.459845	0.971602	1.05949	0.246361	0.725241	0.813133	-0.0878915
H16_A0329	Predicted ATPase	0.0924363	0.136444	-0.174749	-0.681398	-0.374603	-0.0536194	0.146056	0.190063	-0.121129	-0.627778	-0.320984	0.46704	0.511047	0.199855	-0.306794	0.773834	0.817842	0.506649	0.267185	0.311193	-0.0440076
H16_A0330	Dinucleotide-utilizing enzyme involved in molybdopterin thiamine biosynthesis family 2	-0.571495	-0.816321	-0.770596	-1.00176	-0.831395	-0.742517	0.171022	-0.0738045	-0.0280797	-0.259246	-0.0888787	0.259901	0.0150741	0.0607989	-0.170367	0.430268	0.185441	0.231166	0.199102	-0.0457248	0.244827
H16_A0331	C-terminal processing peptidase-3, periplasmic	-0.131856	-0.446006	-0.529249	-0.527743	-0.402902	-0.231522	0.0996654	-0.214484	-0.297727	-0.296221	-0.17138	0.271046	-0.043104	-0.126347	-0.124841	0.395887	0.0817373	-0.00150546	0.397392	0.0832427	0.31415
H16_A0332	phosphoglycerate mutase 1	0.53065	0.234439	-0.327698	-0.209177	-0.671427	-0.181071	0.711721	0.415511	-0.146626	-0.0281057	-0.490356	1.20208	0.905866	0.343729	0.46225	0.739827	0.443616	-0.118521	0.858347	0.562137	0.29621
H16_A0333	Rhodanese-related sulfurtransferase	2.73503	2.26835	2.18991	1.85287	1.91712	2.62998	0.105051	-0.361631	-0.440075	-0.77711	-0.712858	0.817909	0.351227	0.272783	-0.0642517	0.882161	0.415479	0.337035	0.545126	0.0784441	0.466682
H16_A0334	Glutaredoxin-related protein	1.41777	0.586677	0.826197	0.551332	0.615661	1.16463	0.253143	-0.577953	-0.338433	-0.613298	-0.548969	0.802112	-0.0289836	0.210536	-0.0643285	0.866441	0.0353449	0.274865	0.591576	-0.23952	0.831096
H16_A0335	preprotein translocase subunit SecB	2.97274	3.17283	3.25221	3.19077	2.92787	3.60768	-0.634946	-0.434855	-0.355475	-0.416914	-0.67981	0.0448637	0.244954	0.324335	0.262896	-0.218032	-0.0179412	0.0614391	-0.279471	-0.0793804	-0.200091
H16_A0336	Glycerol-3-phosphate dehydrogenase [NAD(P)+]	0.825028	0.769196	1.04944	1.00725	0.597627	1.4722	-0.647172	-0.703004	-0.422761	-0.464947	-0.874574	0.227401	0.171569	0.451813	0.409627	-0.182225	-0.238057	0.0421864	-0.224412	-0.280244	0.0558321
H16_A0337	probable extra-cytoplasmic solute receptor	2.25557	2.09785	2.41523	2.42321	1.90393	2.76728	-0.511708	-0.669429	-0.352042	-0.344064	-0.863344	0.351636	0.193915	0.511302	0.51928	-0.167644	-0.325364	-0.0079775	-0.159666	-0.317387	0.157721
H16_A0338	predicted rRNA methylase (SpoU class)	2.22909	1.95722	2.20456	2.25043	1.69536	2.42092	-0.191824	-0.463699	-0.216362	-0.170485	-0.725561	0.533737	0.261862	0.509199	0.555076	-0.0213393	-0.293215	-0.0458773	0.024538	-0.247337	0.271875
H16_A0339	predicted amidophosphoribosyltransferase	-0.192334	0.0927644	-0.311479	0.0502993	0.38899	-0.239842	0.0475076	0.332606	-0.0716375	0.290141	0.628832	-0.581325	-0.296226	-0.70047	-0.338691	-0.242634	0.0424651	-0.361779	0.119145	0.404244	-0.285099
H16_A0340	predicted methyltransferase	0.296494	-0.0865372	0.635124	-0.281177	-0.0422587	0.138145	0.158348	-0.224683	0.496979	-0.419322	-0.180404	0.338752	-0.0442784	0.677383	-0.238918	0.577671	0.19464	0.916301	-0.338631	-0.721662	0.383031
H16_A0341	hypothetical membrane spanning protein	3.23383	2.23177	2.94473	2.08112	2.6513	2.87237	0.361464	-0.640594	0.0723624	-0.791245	-0.221067	0.582531	-0.419527	0.293429	-0.570178	1.15271	0.150651	0.863607	0.289102	-0.712956	1.00206
H16_A0342	aa3-type cytochrome oxidase, subunit II	4.73789	3.57851	3.76643	3.77744	3.82145	4.25961	0.478275	-0.681106	-0.493181	-0.482175	-0.438166	0.916441	-0.24294	-0.0550145	-0.0440083	0.96045	-0.198931	-0.0110062	0.971456	-0.187925	1.15938
H16_A0343	aa3-type cytochrome oxidase, subunit I	4.76749	3.55219	3.74504	4.19626	4.11531	4.00428	0.763201	-0.45209	-0.259247	0.191974	0.11103	0.65217	-0.56312	-0.370277	0.0809434	0.571227	-0.644064	-0.45122	1.02245	-0.192844	1.21529
H16_A0344	Hypothetical protein	2.86962	2.55332	2.94198	2.66241	3.47023	2.76415	0.105466	-0.210829	0.177828	-0.101742	0.706073	-0.600608	-0.916903	-0.528246	-0.807816	0.207208	-0.109087	0.27957	-0.0723619	-0.388657	0.316295
H16_A0345	cytochrome oxidase assembly protein	2.42541	1.59205	2.10939	1.63611	2.79272	1.97343	0.451979	-0.381388	0.135952	-0.337326	0.819284	-0.367305	-1.20067	-0.683332	-1.15661	0.789305	-0.0440617	0.473278	0.316027	-0.517339	0.833367
H16_A0346	hypothetical membrane associated protein	0.52815	0.322072	0.836062	0.578328	1.99326	0.74044	-0.21229	-0.418369	0.0956211	-0.162113	1.25282	-1.46511	-1.67119	-1.1572	-1.41494	-0.0501773	-0.256256	0.257734	-0.307911	-0.51399	0.206078
H16_A0347	aa3-type cytochrome oxidase, subunit III	4.09181	3.20369	3.35928	3.61659	3.61551	3.36013	0.731673	-0.156438	-0.000857149	0.256458	0.25538	0.476293	-0.411818	-0.256237	0.00107867	0.475215	-0.412897	-0.257315	0.73253	-0.155581	0.888111
H16_A0348	Hypothetical protein	-0.870463	-1.70971	-1.68384	-1.4539	-1.09595	-1.814	0.943537	0.104291	0.130164	0.360095	0.718048	0.225489	-0.613757	-0.587884	-0.357953	0.583441	-0.255805	-0.229931	0.813373	-0.0258735	0.839246
H16_A0349	cytochrome oxidase assembly protein, SurF1 related	0.786229	0.238493	0.537947	0.140077	0.814368	0.480415	0.305814	-0.241923	0.0575321	-0.340339	0.333952	-0.0281382	-0.575875	-0.27642	-0.674291	0.646153	0.098416	0.397871	0.248282	-0.299455	0.547737
H16_A0350	cytochrome oxidase assembly protein, Sco1/SenC family	1.83432	1.53016	1.67009	1.12893	1.86773	1.70867	0.125652	-0.178511	-0.0385871	-0.579739	0.159055	-0.0334026	-0.337566	-0.197642	-0.738794	0.705391	0.401228	0.541152	0.164239	-0.139924	0.304163
H16_A0351	putative hemeA synthase	1.58501	0.915235	1.10262	0.898802	1.25226	1.39946	0.185555	-0.484221	-0.296841	-0.500654	-0.147196	0.332752	-0.337025	-0.149644	-0.353458	0.68621	0.0164331	0.203814	0.482396	-0.187381	0.669777
H16_A0352	Protoheme IX farnesyltransferase (heme O synthase)	1.02146	0.883338	0.851053	0.544217	1.03531	1.04856	-0.0271059	-0.165224	-0.197509	-0.504345	-0.0132542	-0.0138518	-0.15197	-0.184255	-0.491091	0.477239	0.339121	0.306836	0.170403	0.0322852	0.138118
H16_A0353	cytochrome oxidase assembly protein, Sco1/SenC family	1.31918	-0.261795	-1.16993	-0.0675799	0.16808	-0.0757808	1.39496	-0.186014	-1.09415	0.0082009	0.243861	1.1511	-0.429875	-1.33801	-0.23566	1.38676	-0.194215	-1.10235	2.4891	0.908132	1.58097
H16_A0354	DNA-directed RNA polymerase sigma subunit (RpoH)	0.352601	-0.477225	-1.26814	0.127266	0.336486	-0.121377	0.473978	-0.355847	-1.14676	0.248643	0.457863	0.0161153	-0.81371	-1.60463	-0.20922	0.225335	-0.604491	-1.39541	1.62074	0.790917	0.829825
H16_A0355	Pirin-like protein	0.430148	-0.639348	-0.764572	-0.135989	-0.475837	-0.01859	0.448738	-0.620758	-0.745982	-0.117399	-0.457247	0.905985	-0.163511	-0.288735	0.339848	0.566137	-0.503359	-0.628583	1.19472	0.125224	1.0695
H16_A0356	anthranilate phosphoribosyltransferase	-0.644361	-1.09602	-1.17445	-1.135	-0.798235	-1.05928	0.414924	-0.0367316	-0.115164	-0.0757155	0.26105	0.153874	-0.297781	-0.376214	-0.336765	0.490639	0.0389839	-0.0394482	0.530088	0.0784321	0.451656
H16_A0357	ABC-type transporter, ATPase component: NitT family	-1.82352	-1.62663	-1.75808	-2.06304	-1.89244	-1.52816	-0.295356	-0.0984683	-0.229913	-0.534873	-0.364273	0.0689174	0.265805	0.13436	-0.1706	0.239517	0.436405	0.30496	-0.065443	0.131445	-0.196888
H16_A0358	ABC-type transporter, permease component: NitT family	-1.66533	-1.13508	-1.29218	-1.6754	-1.44108	-0.507973	-1.15736	-0.627109	-0.784204	-1.16743	-0.933102	-0.224256	0.305993	0.148898	-0.234329	0.0100735	0.540323	0.383227	-0.373154	0.157095	-0.530249
H16_A0359	ABC-type transporter, periplasmic component: NitT family	-0.188708	-1.01336	-1.35409	-1.60384	-0.502412	0.630138	-0.818846	-1.6435	-1.98423	-2.23398	-1.13255	0.313704	-0.510952	-0.851677	-1.10143	1.41513	0.590477	0.249752	1.16538	0.340725	0.824656
H16_A0360	response regulator with putative antiterminator output	-4.21446	-3.69701	-4.21757	-4.37839	-3.87225	-3.85615	-0.358309	0.159134	-0.361419	-0.522245	-0.0161053	-0.342204	0.175239	-0.345314	-0.50614	0.163936	0.681379	0.160826	0.00311007	0.520553	-0.517443
H16_A0361	putative fumarylacetoacetat hydroxylase	0.446635	0.551309	0.99578	0.308614	0.509397	0.170812	0.275823	0.380497	0.824967	0.137802	0.338585	-0.0627624	0.0419119	0.486383	-0.200783	0.138021	0.242695	0.687166	-0.549145	-0.444471	-0.104674
H16_A0362	maleylacetoacetate isomerase	1.28762	0.884097	1.32826	1.03287	1.02446	0.473458	0.814167	0.410639	0.854803	0.559412	0.551006	0.26316	-0.140367	0.303796	0.00840525	0.254755	-0.148773	0.295391	-0.0406359	-0.444164	0.403528
H16_A0363	signal recognition particle receptor FtsY	2.0432	1.89805	2.1282	1.54568	1.97156	1.68838	0.35482	0.209669	0.439818	-0.142702	0.283182	0.0716378	-0.0735126	0.156636	-0.425884	0.497522	0.352371	0.58252	-0.084998	-0.230148	0.14515
H16_A0364	Predicted Zn-dependent peptidase, M16B subfamily	0.626439	0.0999044	-0.159316	0.106985	0.00746941	1.0059	-0.379457	-0.905992	-1.16521	-0.898912	-0.998427	0.618969	0.092435	-0.166785	0.0995152	0.519454	-0.0070802	-0.2663	0.785754	0.25922	0.526534
H16_A0365	Predicted Zn-dependent peptidase	0.56704	-0.14962	-0.235176	0.0512027	-0.0650418	0.828144	-0.261105	-0.977764	-1.06332	-0.776942	-0.893186	0.632081	-0.0845784	-0.170134	0.116244	0.515837	-0.200823	-0.286378	0.802215	0.0855554	0.71666
H16_A0366	Methyltransferase	-0.125894	-0.163023	-0.139989	-0.316401	0.169494	0.213913	-0.339807	-0.376936	-0.353902	-0.530314	-0.0444189	-0.295388	-0.332517	-0.309483	-0.485895	0.190507	0.153377	0.176412	0.0140952	-0.0230341	0.0371293
H16_A0367	phosphopantetheine adenylyltransferase	1.53328	1.7611	1.62929	1.38788	1.14637	1.27388	0.259399	0.487223	0.355409	0.114003	-0.127509	0.386907	0.614732	0.482918	0.241511	0.145396	0.373221	0.241406	-0.0960106	0.131814	-0.227825
H16_A0368	Ferredoxin	-2.44901	-2.49855	-2.04637	-2.21929	-2.09144	-2.52029	0.0712804	0.0217434	0.473914	0.301004	0.428846	-0.357566	-0.407103	0.0450679	-0.127843	-0.229723	-0.27926	0.172911	-0.402634	-0.452171	0.0495371
H16_A0369	dTDP-D-glucose 4,6-dehydratase	-0.0423078	0.0703929	0.340317	-0.186109	-0.074305	1.00372	-1.04603	-0.933327	-0.663403	-1.18983	-1.07802	0.0319972	0.144698	0.414622	-0.111804	0.143801	0.256502	0.526427	-0.382625	-0.269924	-0.112701
H16_A0370	Peptidyl-tRNA hydrolase	0.122023	0.798243	0.738581	0.3804	0.386593	0.757332	-0.635309	0.0409107	-0.0187507	-0.376932	-0.370739	-0.26457	0.41165	0.351989	-0.00619224	-0.258377	0.417842	0.358181	-0.616558	0.0596614	-0.67622
H16_A0371	LSU ribosomal protein L25	3.33396	4.17618	3.3513	3.74423	3.61344	3.43231	-0.0983495	0.743868	-0.0810076	0.311922	0.181125	-0.279474	0.562743	-0.262133	0.130797	-0.410271	0.431946	-0.392929	-0.0173419	0.824875	-0.842217
H16_A0372	Ribose-phosphate pyrophosphokinase	0.831385	1.50549	1.03467	0.873463	-0.126616	0.301544	0.529842	1.20394	0.733123	0.571919	-0.42816	0.958001	1.6321	1.16128	1.00008	-0.042078	0.632023	0.161204	-0.203282	0.470819	-0.674101
H16_A0374	4-Diphosphocytidyl-2-C-methyl-D-erythritol 2-phosphate kinase	1.46725	1.68439	1.68512	0.561908	0.810389	1.21779	0.249453	0.466598	0.467327	-0.655884	-0.407404	0.656856	0.874002	0.874731	-0.24848	0.905337	1.12248	1.12321	-0.217875	-0.000729199	-0.217145
H16_A0375	outer membrane lipoprotein involved in outer membrane biogenesis	0.907624	0.885392	0.939614	0.716708	0.928949	1.47555	-0.567923	-0.590154	-0.535933	-0.758839	-0.546598	-0.0213251	-0.0435568	0.0106647	-0.212241	0.190916	0.168684	0.222906	-0.0319898	-0.0542215	0.0222317
H16_A0376	O-linked N-acetylglucosamine transferase OGT	-1.11928	-1.3512	-1.36044	-1.24006	-0.880027	-1.10965	-0.0096364	-0.241557	-0.250792	-0.130414	0.22962	-0.239257	-0.471177	-0.480413	-0.360034	0.120778	-0.111143	-0.120378	0.241156	0.00923555	0.23192
H16_A0377	Formamidopyrimidine-DNA glycosylase	0.738803	0.383436	0.361835	0.531536	0.352389	0.778177	-0.0393736	-0.394741	-0.416342	-0.246641	-0.425787	0.386414	0.0310461	0.00944522	0.179146	0.207268	-0.1481	-0.169701	0.376969	0.0216009	0.355368
H16_A0378	Predicted GTPase	3.4185	3.44132	2.94966	2.61163	2.60741	2.99435	0.424144	0.446968	-0.044692	-0.382725	-0.386947	0.811091	0.833915	0.342255	0.00422199	0.806869	0.829693	0.338033	0.468836	0.49166	-0.0228233
H16_A0379	A/G-specific adenine glycosylase	0.552505	0.936999	0.797405	0.298499	0.307608	0.712572	-0.160067	0.224427	0.0848336	-0.414072	-0.404963	0.244897	0.629391	0.489797	-0.00910902	0.254006	0.6385	0.498906	-0.2449	0.139594	-0.384494
H16_A0380	Uncharacterized protein, similar to the N-terminal domain of Lon protease	-2.71463	-1.69728	-2.21561	-2.46017	-1.37367	-2.78278	0.0681506	1.0855	0.567175	0.322614	1.40912	-1.34096	-0.323614	-0.84194	-1.0865	-0.254464	0.762887	0.244561	-0.499025	0.518326	-1.01735
H16_A0381	Predicted P-loop-containing kinase	-1.86545	-2.10525	-2.06251	-2.01988	-1.51355	-1.85735	-0.0081067	-0.247905	-0.205166	-0.162534	0.343793	-0.3519	-0.591698	-0.548959	-0.506327	0.154427	-0.0853709	-0.0426317	0.197059	-0.0427392	0.239798
H16_A0382	hypothetical membrane associated protein	-5.85964	-5.33634	-5.08584	-6.36428	-5.94056	-6.73859	0.878949	1.40224	1.65275	0.37431	0.798026	0.0809239	0.604217	0.854723	-0.423715	0.504639	1.02793	1.27844	-0.773799	-0.250506	-0.523293
H16_A0383	serine kinase of the HPr protein	0.0836542	0.830724	0.622501	0.298718	1.06534	0.374463	-0.290809	0.456261	0.248038	-0.0757451	0.690882	-0.981691	-0.234621	-0.442844	-0.766627	-0.215064	0.532006	0.323784	-0.538847	0.208223	-0.74707
H16_A0384	phosphotransferase system mannitol/fructose-specific IIA domain protein (Ntr-type)	0.0753656	0.537541	0.454127	0.263609	0.630837	0.160028	-0.0846624	0.377513	0.294099	0.103581	0.470809	-0.555471	-0.0932956	-0.17671	-0.367228	-0.188243	0.273932	0.190518	-0.378761	0.0834146	-0.462176
H16_A0385	Hypothetical protein	-0.588199	-0.227785	-0.091533	-0.263336	0.189272	-0.449279	-0.138919	0.221495	0.357746	0.185943	0.638551	-0.777471	-0.417057	-0.280805	-0.452608	-0.324862	0.0355518	0.171803	-0.496666	-0.136252	-0.360414
H16_A0386	Sigma54 (RpoN) modulation protein	-2.03616	-0.729618	-2.15359	-2.56403	-1.89265	-2.95221	0.916049	2.2226	0.798627	0.388187	1.05956	-0.143511	1.16303	-0.260934	-0.671374	0.527862	1.83441	0.41044	0.117422	1.42397	-1.30655
H16_A0387	DNA-directed RNA polymerase sigma subunit (RpoN)	-1.35325	-1.58822	-1.56494	-1.20691	-0.437902	-1.70039	0.347149	0.112176	0.135454	0.493485	1.26249	-0.915344	-1.15032	-1.12704	-0.769008	-0.146336	-0.381308	-0.35803	0.211694	-0.0232782	0.234973
H16_A0388	ABC-type transporter, ATPase component: HAAT family	0.748494	0.542582	0.643933	0.59498	0.683987	0.633029	0.115465	-0.0904469	0.0109042	-0.0380491	0.0509581	0.0645067	-0.141405	-0.0400538	-0.0890072	0.153514	-0.0523978	0.0489534	0.104561	-0.101351	0.205912
H16_A0389	OstA-like protein	0.0517213	0.169588	0.152709	0.00419084	0.466875	0.229381	-0.177659	-0.0597924	-0.0766714	-0.22519	0.237494	-0.415154	-0.297287	-0.314166	-0.462684	0.0475304	0.165397	0.148518	-0.100988	0.016879	-0.117867
H16_A0390	Uncharacterized protein conserved in bacteria	1.02771	0.642179	1.07236	0.46571	0.860705	0.666502	0.361206	-0.0243229	0.40586	-0.200792	0.194203	0.167003	-0.218525	0.211658	-0.394995	0.561998	0.17647	0.606652	-0.0446543	-0.430183	0.385529
H16_A0391	predicted sugar phosphate isomerase involved in capsule formation	1.09523	0.47259	0.630872	0.177209	0.400032	0.616839	0.478392	-0.144248	0.0140332	-0.43963	-0.216807	0.695198	0.0725582	0.23084	-0.222823	0.918021	0.295381	0.453663	0.464359	-0.158282	0.62264
H16_A0392	Kef-type K+ transport system, membrane and NAD-binding component	-0.868142	-0.944664	-0.832031	-1.26669	-0.662394	-0.946983	0.0788408	0.00231917	0.114952	-0.319703	0.284589	-0.205748	-0.28227	-0.169637	-0.604292	0.398544	0.322022	0.434655	-0.0361111	-0.112633	0.0765217
H16_A0393	Uncharacterized protein related to arylsulfate sulfotransferase involved in siderophore biosynthesis	-3.31928	-3.35436	-3.41457	-3.67992	-3.31311	-3.82709	0.507809	0.472732	0.412525	0.147174	0.513986	-0.00617689	-0.0412543	-0.101461	-0.366813	0.360636	0.325558	0.265352	0.0952838	0.0602064	0.0350774
H16_A0394	putative intracellular protease/amidase/DJ-1/PfpI family	-8.65361	-7.40912	-8.57181	-8.81442	-8.94563	-8.24925	-0.404359	0.840128	-0.322558	-0.565169	-0.696382	0.292023	1.53651	0.373824	0.131213	0.160811	1.4053	0.242611	-0.0818007	1.16269	-1.24449
H16_A0395	Adenine/guanine phosphoribosyltransferase	1.26566	1.55646	1.63734	1.08826	1.47989	2.01423	-0.748564	-0.457765	-0.376888	-0.925967	-0.534331	-0.214233	0.0765655	0.157443	-0.391636	0.177403	0.468202	0.549079	-0.371676	-0.0808774	-0.290798
H16_A0396	putative threonine efflux protein	0.331756	0.196521	0.070669	0.0208905	0.262638	0.261116	0.0706399	-0.0645955	-0.190447	-0.240226	0.00152189	0.069118	-0.0661174	-0.191969	-0.241747	0.310865	0.17563	0.0497785	0.261087	0.125852	0.135235
H16_A0397	Na+/phosphate symporter	-1.03428	-0.813475	-0.982973	-1.10004	-0.377105	-1.24857	0.214291	0.435094	0.265595	0.148529	0.871463	-0.657172	-0.436369	-0.605868	-0.722934	0.0657617	0.286565	0.117066	-0.0513045	0.169499	-0.220803
H16_A0398	uncharacterized conserved protein	-1.865	-1.45344	-1.55083	-2.24995	-1.52717	-1.93536	0.0703618	0.481913	0.384526	-0.314589	0.408189	-0.337827	0.0737239	-0.0236628	-0.722778	0.384951	0.796502	0.699115	-0.314165	0.0973867	-0.411551
H16_A0399	phosphoglycerate mutase family protein	0.0058136	-0.347445	-0.308408	-0.937575	-0.399263	-0.299821	0.305635	-0.0476235	-0.00858632	-0.637753	-0.0994414	0.405076	0.0518179	0.0908551	-0.538312	0.943389	0.59013	0.629167	0.314221	-0.0390372	0.353259
H16_A0400	Excinuclease ABC, ATPase subunit (A)	3.31075	2.56347	3.02535	3.00268	2.41905	3.10082	0.209933	-0.537343	-0.0754655	-0.0981335	-0.681761	0.891694	0.144418	0.606296	0.583628	0.308066	-0.43921	0.0226679	0.285398	-0.461878	0.747276
H16_A0401	MFS transporter, Sugar (and other) family	1.50654	1.61172	1.67694	1.10994	1.46509	1.88435	-0.377807	-0.272634	-0.207414	-0.774411	-0.419256	0.0414493	0.146623	0.211842	-0.355155	0.396604	0.501777	0.566997	-0.170393	-0.0652198	-0.105173
H16_A0402	Single-strand binding protein	1.0748	1.00975	0.985949	0.957756	0.717748	1.37556	-0.300769	-0.365814	-0.389615	-0.417808	-0.657816	0.357048	0.292002	0.268201	0.240008	0.117039	0.051994	0.0281925	0.0888468	0.0238015	0.0650453
H16_A0403	outer membrane protein (porin)	-1.44717	-0.0950411	-0.615795	-0.835386	-0.780944	-0.465764	-0.981407	0.370723	-0.15003	-0.369621	-0.315179	-0.666228	0.685903	0.165149	-0.0544422	-0.611786	0.740345	0.219591	-0.831377	0.520754	-1.35213
H16_A0404	probable extra-cytoplasmic solute receptor	-0.583512	-0.145553	-0.262344	-0.943145	-1.03586	-1.15144	0.567932	1.00589	0.889099	0.208299	0.115584	0.452347	0.890306	0.773514	0.0927144	0.359633	0.797592	0.6808	-0.321167	0.116792	-0.437959
H16_A0405	ABC-type transporter, periplasmic component	-2.10157	-0.832849	0.315519	-0.843534	-1.31512	-1.82164	-0.279933	0.988789	2.13716	0.978105	0.506516	-0.786448	0.482273	1.63064	0.471589	-1.25804	0.0106846	1.15905	-2.41709	-1.14837	-1.26872
H16_A0406	Hypothetical protein with GGDEF domain	-2.11571	-0.692162	0.279943	-0.757178	-1.01457	-2.07468	-0.0410323	1.38252	2.35462	1.3175	1.06011	-1.10115	0.322403	1.29451	0.257387	-1.35853	0.0650161	1.03712	-2.39566	-0.972106	-1.42355
H16_A0407	hypothetical membrane associated protein	-5.71825	-3.89478	-2.58812	-5.69333	-4.60276	-6.5618	0.843546	2.66702	3.97368	0.868473	1.95904	-1.1155	0.707977	2.01464	-1.09057	-0.0249272	1.79855	3.10521	-3.13014	-1.30666	-1.82348
H16_A0408	hypothetical membrane associated protein	-6.58909	-4.82512	-4.29657	-6.37682	-5.23568	-7.15733	0.568239	2.33221	2.86076	0.780509	1.92165	-1.35341	0.410561	0.939114	-1.14114	-0.21227	1.5517	2.08025	-2.29252	-0.528553	-1.76397
H16_A0409	hypothetical membrane associated protein	-2.94651	-2.83963	-3.0219	-3.90603	-2.98713	-3.52048	0.573969	0.68085	0.498586	-0.385552	0.533355	0.0406139	0.147495	-0.0347692	-0.918907	0.959521	1.0664	0.884138	0.0753831	0.182264	-0.106881
H16_A0410	hypothetical membrane spanning protein	-0.442886	-0.468603	-0.74122	-1.03328	-0.160825	-1.1689	0.726015	0.700299	0.427681	0.135617	1.00808	-0.282061	-0.307778	-0.580395	-0.872459	0.590398	0.564682	0.292064	0.298334	0.272617	0.0257168
H16_A0411	conserved hypothetical protein	0.238562	0.512583	0.15312	-0.327408	0.238955	0.0882856	0.150276	0.424297	0.0648341	-0.415693	0.150669	-0.000392806	0.273628	-0.0858349	-0.566362	0.56597	0.839991	0.480528	0.0854421	0.359463	-0.274021
H16_A0412	Hypothetical protein	1.44672	0.984046	0.995395	1.1713	0.71658	0.824089	0.622636	0.159958	0.171306	0.347206	-0.107509	0.730145	0.267467	0.278815	0.454716	0.27543	-0.187249	-0.1759	0.45133	-0.0113484	0.462679
H16_A0413	transcriptional regulator, GlvR-family	-0.591885	-0.325127	-0.603838	-0.230453	-0.437749	-0.86684	0.274955	0.541714	0.263002	0.636387	0.429091	-0.154136	0.112623	-0.166089	0.207297	-0.361432	-0.094674	-0.373386	0.0119533	0.278712	-0.266758
H16_A0414	Type IV pilus assembly protein PilE	0.47371	2.23033	1.18647	0.740671	0.611257	0.385934	0.0877754	1.8444	0.800534	0.354737	0.225323	-0.137548	1.61907	0.57521	0.129414	-0.266961	1.48966	0.445797	-0.712758	1.04386	-1.75662
H16_A0415	Type IV pilus transmembrane protein FimT	1.02612	2.50909	1.42948	1.38731	0.758241	0.769175	0.256941	1.73992	0.660301	0.618138	-0.0109339	0.267875	1.75085	0.671235	0.629072	-0.361197	1.12178	0.0421631	-0.40336	1.07962	-1.48298
H16_A0416	Type IV pilus assembly protein PilV	0.627801	2.0003	1.04728	0.934272	0.226926	0.294375	0.333426	1.70593	0.752909	0.639897	-0.067449	0.400875	1.77338	0.820358	0.707347	-0.306471	1.06603	0.113012	-0.419483	0.953019	-1.3725
H16_A0417	Type IV pilus assembly protein PilW	0.315158	1.89921	1.02033	0.723264	0.315422	0.479437	-0.164279	1.41977	0.540896	0.243827	-0.164015	-0.000264174	1.58378	0.704911	0.407842	-0.408106	1.17594	0.297069	-0.705175	0.878874	-1.58405
H16_A0418	hypothetical membrane associated protein	0.679175	2.26068	1.12758	1.14847	0.696802	0.886767	-0.207592	1.37392	0.24081	0.261707	-0.189965	-0.0176276	1.56388	0.430774	0.451672	-0.469299	1.11221	-0.0208972	-0.448402	1.13311	-1.58151
H16_A0419	Type IV pilus assembly protein, tip-associated adhesin PilY1	0.0436703	1.4348	0.481315	0.585985	0.00643139	0.103649	-0.0599789	1.33115	0.377666	0.482336	-0.0972178	0.037239	1.42837	0.474884	0.579553	-0.542314	0.848816	-0.10467	-0.437645	0.953485	-1.39113
H16_A0420	outer membrane exporter of multiple drugs	-4.08422	-2.37893	-3.10552	-3.57602	-3.31267	-3.9465	-0.137717	1.56757	0.840981	0.370479	0.633829	-0.771546	0.933741	0.207152	-0.26335	-0.508196	1.19709	0.470502	-0.978698	0.72659	-1.70529
H16_A0421	ABC-type transporter, permease component	-3.61055	-2.4703	-2.77202	-3.32016	-2.83912	-3.23561	-0.374944	0.765307	0.463586	-0.0845555	0.396486	-0.771431	0.36882	0.0670991	-0.481042	-0.290389	0.849862	0.548141	-0.83853	0.301721	-1.14025
H16_A0422	ABC-type transporter, ATPase component	-3.86584	-2.35539	-3.0289	-3.10545	-2.85721	-3.44584	-0.420005	1.09044	0.416934	0.340385	0.588628	-1.00863	0.501816	-0.171694	-0.248243	-0.76039	0.750059	0.076549	-0.836939	0.67351	-1.51045
H16_A0423	multidrug resistance efflux pump	-3.78651	-2.34135	-3.11069	-3.11809	-2.78695	-3.63252	-0.153987	1.29117	0.521834	0.514429	0.845571	-0.999558	0.445602	-0.323738	-0.331142	-0.668416	0.776744	0.00740445	-0.675821	0.76934	-1.44516
H16_A0424	transcriptional regulator, TetR/AcrR-family	-3.54312	-2.56606	-2.75095	-2.55743	-2.31408	-3.42641	-0.116711	0.860348	0.675459	0.868981	1.11234	-1.22905	-0.25199	-0.436879	-0.243356	-0.985692	-0.0086334	-0.193522	-0.79217	0.184889	-0.977059
H16_A0425	Carbohydrate-selective porin	1.8709	1.87546	1.70318	1.57096	1.68541	2.06318	-0.192288	-0.187721	-0.360009	-0.492222	-0.37777	0.185482	0.19005	0.0177609	-0.114452	0.299934	0.304502	0.132213	0.167721	0.172289	-0.00456746
H16_A0426	enzyme related to GTP cyclohydrolase I	1.85253	1.47424	1.72989	1.77586	1.60793	1.72601	0.126519	-0.251775	0.00387398	0.0498455	-0.118078	0.244598	-0.133697	0.121952	0.167924	0.076674	-0.301621	-0.0459715	0.122646	-0.255649	0.378295
H16_A0427	threonine dehydratase	2.73834	2.20271	2.52446	2.31055	1.89626	2.69849	0.039846	-0.495779	-0.174031	-0.387942	-0.802228	0.842074	0.306449	0.628196	0.414285	0.427788	-0.107837	0.213911	0.213877	-0.321747	0.535625
H16_A0428	Trehalose-6-phosphatase	-0.726984	-0.64378	-0.573901	-0.636757	-0.277013	-0.429603	-0.297382	-0.214177	-0.144298	-0.207155	0.15259	-0.449972	-0.366767	-0.296888	-0.359745	-0.0902272	-0.00702266	0.0628567	-0.153084	-0.0698793	-0.0832045
H16_A0429	Glucoamylase	-0.922065	-0.334363	-1.07765	-1.30796	-0.991337	-1.03719	0.115125	0.702827	-0.0404612	-0.270773	0.0458531	0.0692717	0.656974	-0.0863144	-0.316626	0.385898	0.9736	0.230312	0.155586	0.743288	-0.587702
H16_A0430	Trehalose-6-phosphate synthase	-1.34686	-0.811175	-1.45648	-1.60021	-1.47309	-1.28572	-0.0611384	0.474548	-0.170758	-0.31449	-0.187363	0.126224	0.66191	0.016605	-0.127128	0.253352	0.789038	0.143733	0.109619	0.645305	-0.535686
H16_A0431	Pterin-4a-carbinolamine dehydratase	-2.2862	-1.76321	-1.87201	-2.72979	-2.17431	-2.04672	-0.239485	0.283506	0.174705	-0.683076	-0.127592	-0.111893	0.411097	0.302296	-0.555485	0.443592	0.966582	0.857781	-0.41419	0.108801	-0.522991
H16_A0432	Uncharacterized MobA-related protein	-2.02154	-1.5264	-1.15152	-2.37565	-1.89613	-1.77283	-0.248713	0.246432	0.621315	-0.602823	-0.123295	-0.125418	0.369727	0.744609	-0.479528	0.35411	0.849255	1.22414	-0.870027	-0.374882	-0.495145
H16_A0433	xanthine and CO dehydrogenase, maturation factor	-1.12497	-1.07373	-0.350843	-1.62644	-1.63822	-1.04603	-0.078937	-0.0277002	0.695191	-0.58041	-0.592186	0.513249	0.564486	1.28738	0.0117765	0.501473	0.55271	1.2756	-0.774128	-0.722891	-0.0512368
H16_A0434	carbon monoxide dehydrogenase homolog, subunit G	-2.46203	-1.51576	-0.831042	-2.87805	-2.241	-2.04261	-0.41942	0.526858	1.21157	-0.835436	-0.198388	-0.221031	0.725246	1.40996	-0.637048	0.416017	1.36229	2.04701	-1.63099	-0.684715	-0.946278
H16_A0435	protein containing von Willebrand factor type A(vWA) domain	-3.23606	-2.20311	-0.979427	-4.00615	-3.1554	-3.37667	0.140604	1.17355	2.39724	-0.629482	0.221265	-0.0806612	0.952286	2.17597	-0.850747	0.770086	1.80303	3.02672	-2.25663	-1.22369	-1.03295
H16_A0436	putative chaperone-like ATPase, involved in protein complex assembly	-2.71179	-1.09992	-0.321886	-3.4468	-2.86268	-3.3264	0.614611	2.22648	3.00451	-0.1204	0.463719	0.150892	1.76276	2.5408	-0.584119	0.735011	2.34688	3.12491	-2.3899	-0.778039	-1.61186
H16_A0437	carbon monoxide dehydrogenase homolog, medium chain	-2.40622	-1.02274	-0.598028	-3.74656	-3.01152	-3.71347	1.30725	2.69073	3.11544	-0.0330927	0.701952	0.605303	1.98878	2.41349	-0.735044	1.34035	2.72382	3.14854	-1.80819	-0.424714	-1.38347
H16_A0438	Aerobic-type carbon monoxide dehydrogenase homolog, large subunit	-1.82918	-0.413223	-0.227937	-3.13947	-2.4081	-3.17434	1.34515	2.76111	2.9464	0.0348645	0.76624	0.578913	1.99487	2.18016	-0.731376	1.31029	2.72625	2.91153	-1.60125	-0.185286	-1.41596
H16_A0439	Aerobic-type carbon monoxide dehydrogenase homolog, 2Fe-2S iron-sulfur subunit	-1.29809	0.143784	-0.126495	-2.54984	-1.53512	-2.81525	1.51717	2.95904	2.68876	0.265409	1.28013	0.237038	1.67891	1.40863	-1.01472	1.25176	2.69363	2.42335	-1.17159	0.270279	-1.44187
H16_A0440	hypothetical membrane spanning protein	-0.279804	-0.527249	-0.548045	-0.886372	0.14854	-0.269785	-0.0100197	-0.257464	-0.27826	-0.616587	0.418325	-0.428345	-0.67579	-0.696586	-1.03491	0.606568	0.359123	0.338327	0.268241	0.0207959	0.247445
H16_A0441	Dehydrogenase (FAD/FMN-containing) and Fe-S oxidoreductase (two domain protein)	1.21017	0.730119	1.23283	0.617164	1.08661	0.771237	0.438938	-0.0411175	0.461598	-0.154073	0.315376	0.123562	-0.356493	0.146222	-0.469449	0.593011	0.112956	0.615671	-0.0226598	-0.502715	0.480055
H16_A0442	diadenosine tetraphosphate (Ap4A) hydrolase or other HIT family hydrolase	0.545483	0.403524	0.978474	0.153095	1.05508	0.510042	0.0354416	-0.106518	0.468432	-0.356947	0.545041	-0.509599	-0.651559	-0.0766087	-0.901988	0.392388	0.250429	0.825379	-0.432991	-0.57495	0.141959
H16_A0443	ABC-type transporter, ATPase and permease components	0.404454	-0.28998	-0.0189244	-0.408213	0.217984	1.02194	-0.61749	-1.31192	-1.04087	-1.43016	-0.80396	0.18647	-0.507964	-0.236909	-0.626198	0.812668	0.118234	0.389289	0.423379	-0.271055	0.694434
H16_A0444	Uncharacterized protein conserved in bacteria	0.625568	0.568294	0.646354	0.171122	0.507893	1.31981	-0.694237	-0.751511	-0.673451	-1.14868	-0.811912	0.117675	0.0604016	0.138461	-0.33677	0.454446	0.397172	0.475232	-0.0207859	-0.0780597	0.0572738
H16_A0445	methylase involved in ubiquinone/menaquinone biosynthesis	0.393031	0.3055	0.465471	0.164143	0.283672	0.988336	-0.595305	-0.682836	-0.522866	-0.824193	-0.704664	0.109359	0.0218278	0.181799	-0.119529	0.228888	0.141356	0.301327	-0.0724393	-0.159971	0.0875314
H16_A0446	hypothetical membrane spanning protein	2.14477	1.55809	0.94213	1.36644	0.798018	1.77535	0.369423	-0.217263	-0.833219	-0.408911	-0.977331	1.34675	0.760068	0.144112	0.568419	0.778335	0.191649	-0.424308	1.20264	0.615956	0.586686
H16_A0447	protein of unknown function	0.323244	0.0173159	0.21764	0.142897	0.38829	0.218741	0.104503	-0.201425	-0.00110104	-0.0758437	0.169549	-0.0650465	-0.370974	-0.17065	-0.245393	0.180346	-0.125581	0.0747427	0.105604	-0.200324	0.305928
H16_A0448	predicted unusual protein kinase	0.772797	0.499991	0.775911	0.610321	1.08304	0.916948	-0.144151	-0.416957	-0.141037	-0.306627	0.166097	-0.310248	-0.583054	-0.307134	-0.472724	0.162476	-0.11033	0.16559	-0.00311426	-0.27592	0.272806
H16_A0449	Thiopurine S-methyltransferase (TPMT)	-0.0656432	-0.318801	-0.019899	-0.15234	0.314808	-0.143274	0.0776307	-0.175527	0.123375	-0.00906651	0.458082	-0.380451	-0.633609	-0.334707	-0.467148	0.0866972	-0.166461	0.132441	-0.0457442	-0.298902	0.253158
H16_A0450	APC transporter, SSS family	0.585155	0.935861	0.255669	-0.188707	-0.2096	-0.0235715	0.608727	0.959432	0.279241	-0.165136	-0.186029	0.794756	1.14546	0.46527	0.0208935	0.773862	1.12457	0.444376	0.329486	0.680192	-0.350706
H16_A0451	conserved hypothetical protein	3.99276	4.42822	3.31777	3.47045	3.12964	3.68715	0.305608	0.741064	-0.369377	-0.216699	-0.557511	0.863119	1.29857	0.188134	0.340813	0.522307	0.957762	-0.152678	0.674985	1.11044	-0.435456
H16_A0452	hypothetical membrane spanning protein	4.16784	4.07086	4.09602	3.33848	3.18437	4.17808	-0.0102403	-0.107227	-0.082063	-0.839606	-0.993713	0.983473	0.886486	0.91165	0.154107	0.829366	0.732379	0.757543	0.0718227	-0.025164	0.0969866
H16_A0453	Aspartyl-tRNA synthetase	5.41091	4.9454	4.89143	5.06778	4.48788	5.09626	0.314652	-0.15086	-0.204833	-0.0284813	-0.608384	0.923035	0.457524	0.40355	0.579903	0.343133	-0.122379	-0.176352	0.519485	0.0539734	0.465512
H16_A0454	hypothetical membrane associated protein	-0.668064	-1.40417	-1.8404	-1.87875	-1.02135	0.0609085	-0.728973	-1.46508	-1.90131	-1.93966	-1.08226	0.353286	-0.382816	-0.819048	-0.857404	1.21069	0.474588	0.0383561	1.17233	0.436232	0.736102
H16_A0455	dATP pyrophosphohydrolase	0.124104	-0.423351	-0.432898	-0.401304	-0.0973301	0.262563	-0.138459	-0.685913	-0.69546	-0.663867	-0.359893	0.221434	-0.326021	-0.335567	-0.303974	0.525408	-0.0220466	-0.0315934	0.557001	0.0095468	0.547454
H16_A0456	Metal-dependent hydrolase	-0.655907	-0.749782	-0.83923	-0.931381	-0.546808	-0.42853	-0.227378	-0.321253	-0.4107	-0.502852	-0.118278	-0.109099	-0.202974	-0.292422	-0.384573	0.275474	0.181599	0.0921516	0.183322	0.0894475	0.0938749
H16_A0457	Molybdopterin-guanine dinucleotide biosynthesis protein	-1.15821	-0.646796	-1.19869	-1.36009	-0.461119	-0.695542	-0.462668	0.0487454	-0.503149	-0.664551	0.234422	-0.69709	-0.185677	-0.737572	-0.898974	0.201883	0.713297	0.161402	0.0404817	0.551895	-0.511413
H16_A0458	Phosphatidylserine/phosphatidylglycerophosphate cardiolipin synthase or related enzyme	-0.538734	-0.802172	-0.935561	-0.919036	-0.891881	-0.541585	0.00285076	-0.260587	-0.393976	-0.377451	-0.350296	0.353147	0.0897099	-0.0436796	-0.027155	0.380302	0.116865	-0.0165247	0.396827	0.13339	0.263437
H16_A0459	transcriptional regulator, TetR/AcrR-family	0.681755	2.38696	0.760395	1.59537	1.5836	0.0203244	0.66143	2.36664	0.740071	1.57504	1.56328	-0.901849	0.803357	-0.823208	0.0117629	-0.913611	0.791594	-0.834971	-0.0786406	1.62656	-1.70521
H16_A0460	Acyl-CoA dehydrogenase	-0.681622	3.24269	-0.719105	-0.461963	0.0298307	-0.973539	0.291917	4.21623	0.254434	0.511577	1.00337	-0.711453	3.21286	-0.748936	-0.491793	-0.219659	3.70466	-0.257143	0.0374832	3.9618	-3.92432
H16_A0461	two domain protein: 3-hydroxyacyl-CoA dehydrogenase	0.475704	4.22719	0.434449	0.506691	0.839049	0.251275	0.224429	3.97592	0.183173	0.255416	0.587773	-0.363345	3.38814	-0.4046	-0.332358	-0.0309871	3.7205	-0.0722426	0.0412556	3.79274	-3.75149
H16_A0462	Acetyl-CoA C-acyltransferase	-0.126318	3.11949	0.0219072	-0.00207023	0.459953	-0.26778	0.141462	3.38727	0.289687	0.26571	0.727733	-0.58627	2.65954	-0.438045	-0.462023	-0.124248	3.12156	0.0239775	-0.148225	3.09758	-3.24581
H16_A0463	hypothetical membrane associated protein	0.0271554	3.30097	0.87106	0.488695	0.861646	0.620437	-0.593282	2.68053	0.250622	-0.131742	0.241208	-0.83449	2.43932	0.00941421	-0.37295	-0.46154	2.81227	0.382364	-0.843904	2.42991	-3.27381
H16_A0464	Enoyl-CoA hydratase/carnithine racemase	0.812474	2.43873	0.966523	0.97671	1.14191	0.971725	-0.159251	1.467	-0.00520211	0.00498506	0.170184	-0.329434	1.29682	-0.175386	-0.165199	-0.164236	1.46202	-0.0101872	-0.154049	1.47221	-1.62625
H16_A0465	Acyl-CoA hydrolase	1.96102	2.38822	2.14797	1.69363	2.00634	1.92831	0.0327045	0.459901	0.219656	-0.234682	0.0780216	-0.0453172	0.38188	0.141635	-0.312704	0.267387	0.694584	0.454339	-0.186952	0.240245	-0.427197
H16_A0466	ABC-type transporter, ATPase and permease components: HMT family	-0.496227	-0.394466	-0.0593071	-0.363799	-0.113777	-0.137252	-0.358975	-0.257214	0.0779451	-0.226547	0.0234754	-0.38245	-0.28069	0.0544697	-0.250023	-0.132428	-0.0306668	0.304492	-0.43692	-0.335159	-0.101761
H16_A0467	ABC-type transporter, periplasmic component: TauT family	-0.0437084	0.0193329	-0.250137	-0.755698	-0.525733	0.661356	-0.705064	-0.642023	-0.911493	-1.41705	-1.18709	0.482025	0.545066	0.275596	-0.229964	0.711989	0.775031	0.50556	0.206429	0.26947	-0.0630413
H16_A0468	ABC-type transporter, ATPase component: TauT family	0.285417	0.174061	-0.267341	-0.691867	-0.290737	0.200096	0.0853212	-0.0260353	-0.467437	-0.891962	-0.490833	0.576154	0.464798	0.0233963	-0.401129	0.977284	0.865927	0.424526	0.552758	0.441402	0.111357
H16_A0469	ABC-type transporter, permease component: TauT family	-0.654151	-0.532342	-0.821321	-1.22011	-0.974362	-0.412253	-0.241898	-0.120089	-0.409068	-0.807859	-0.562109	0.320211	0.44202	0.153041	-0.24575	0.565961	0.68777	0.398791	0.16717	0.288979	-0.121809
H16_A0470	transcriptional regulator, LysR-family	-1.07352	-0.636199	-0.779449	-0.805671	-0.944763	-0.860487	-0.213033	0.224289	0.0810389	0.0548163	-0.0842758	-0.128758	0.308565	0.165315	0.139092	-0.26785	0.169473	0.0262226	-0.294072	0.14325	-0.437322
H16_A0471	glutamate dehydrogenase	2.81304	3.9316	4.8036	2.86219	1.87919	3.62577	-0.812736	0.305827	1.17783	-0.763587	-1.74658	0.933847	2.05241	2.92441	0.982997	-0.0491495	1.06941	1.94141	-1.99056	-0.871998	-1.11856
H16_A0472	ABC-type transporter, periplasmic component: PAAT family	1.61875	1.61404	1.14945	1.58873	0.959465	2.0566	-0.437844	-0.442552	-0.907148	-0.467869	-1.09713	0.659286	0.654579	0.189982	0.629262	0.0300243	0.0253169	-0.43928	0.469304	0.464596	0.00470742
H16_A0473	ABC-type transporter, permease component: PAAT family	1.56855	1.70878	2.15474	1.37049	1.47284	2.46379	-0.895243	-0.755013	-0.309051	-1.09329	-0.990944	0.0957011	0.235931	0.681893	-0.102351	0.198052	0.338282	0.784244	-0.586192	-0.445962	-0.14023
H16_A0474	ABC-type transporter, permease component: PAAT family	0.42814	0.66509	1.22941	0.515979	0.429953	1.25106	-0.82292	-0.58597	-0.0216516	-0.735082	-0.821107	-0.00181302	0.235137	0.799455	0.0860252	-0.0878382	0.149111	0.71343	-0.801268	-0.564319	-0.23695
H16_A0475	ABC-type transporter, ATPase component: PAAT family	0.478758	0.921706	1.14484	0.713759	0.440279	1.12054	-0.641779	-0.198831	0.0243027	-0.406778	-0.680258	0.0384791	0.481427	0.70456	0.27348	-0.235001	0.207947	0.43108	-0.666081	-0.223133	-0.442948
H16_A0476	predicted glutamine amidotransferase class II	-1.10321	-0.821466	-1.33929	-0.704723	-0.54653	-1.31309	0.209882	0.491624	-0.0262034	0.608367	0.76656	-0.556678	-0.274936	-0.792763	-0.158193	-0.398485	-0.116743	-0.63457	0.236085	0.517827	-0.281742
H16_A0477	3-Isopropylmalate dehydrogenase	0.682298	0.627635	0.553714	0.42269	0.571401	0.745187	-0.062889	-0.117552	-0.191473	-0.322497	-0.173786	0.110897	0.0562342	-0.0176869	-0.148711	0.259608	0.204945	0.131024	0.128584	0.0739211	0.0546627
H16_A0478	dehydrogenase related to lactate dehydrogenases	0.711717	0.303279	0.533299	0.438165	0.400534	0.574643	0.137074	-0.271364	-0.0413439	-0.136478	-0.174109	0.311183	-0.0972552	0.132765	0.0376305	0.273553	-0.134886	0.0951345	0.178418	-0.23002	0.408438
H16_A0479	Dihydroorotase	1.35036	1.10045	1.21798	1.26944	0.86898	1.18799	0.162367	-0.0875383	0.0299863	0.0814485	-0.31901	0.481377	0.231472	0.348997	0.400459	0.0809185	-0.168987	-0.0514621	0.132381	-0.117525	0.249905
H16_A0480	hypothetical membrane associated protein	1.236	1.09793	1.49138	1.06963	1.24578	1.46194	-0.225942	-0.364013	0.0294439	-0.392311	-0.216156	-0.00978554	-0.147856	0.2456	-0.176155	0.16637	0.0282988	0.421755	-0.255386	-0.393457	0.138071
H16_A0481	predicted redox protein, regulator of disulfide-bond formation	-2.32243	-2.13455	-2.48045	-2.63159	-2.57233	-2.47215	0.149725	0.337602	-0.00829823	-0.159437	-0.100174	0.249899	0.437777	0.0918761	-0.0592632	0.309162	0.49704	0.151139	0.158023	0.345901	-0.187878
H16_A0482	LSU ribosomal protein L13	4.11078	4.65502	4.25896	4.51951	4.27092	4.1616	-0.0508169	0.49342	0.0973572	0.357911	0.109318	-0.160135	0.384101	-0.0119611	0.248592	-0.408728	0.135509	-0.260554	-0.148174	0.396062	-0.544236
H16_A0483	SSU ribosomal protein S9	3.15968	3.74244	3.21736	3.56728	3.40763	3.14345	0.0162239	0.598985	0.0739063	0.423822	0.264174	-0.24795	0.334811	-0.190267	0.159649	-0.407598	0.175163	-0.349916	-0.0576824	0.525079	-0.582761
H16_A0484	integral membrane protein involved in cell shapedetermination	1.96904	1.38294	0.880071	1.3481	1.41299	1.30642	0.66262	0.0765193	-0.426351	0.0416757	0.106566	0.556055	-0.0300463	-0.532917	-0.0648899	0.620945	0.0348436	-0.468027	1.08897	0.50287	0.586101
H16_A0485	iron sulfur cluster assembly protein	-1.16741	-1.79514	-1.44634	-1.75922	-1.53502	-1.67698	0.509567	-0.118159	0.230643	-0.0822441	0.141955	0.367612	-0.260114	0.0886879	-0.224199	0.591811	-0.0359151	0.312887	0.278924	-0.348802	0.627726
H16_A0486	putative phytanoyl-CoA dioxygenase	-1.90672	-1.53002	-1.88563	-1.6988	-0.955943	-2.5266	0.619881	0.996578	0.640976	0.827803	1.57066	-0.950778	-0.57408	-0.929683	-0.742855	-0.207923	0.168775	-0.186828	-0.0210949	0.355603	-0.376697
H16_A0487	transcriptional regulator, LysR-family	-1.39836	-1.45652	-1.76498	-1.42193	-1.21856	-1.57351	0.175148	0.116988	-0.191474	0.151579	0.354947	-0.179799	-0.237959	-0.546421	-0.203369	0.0235697	-0.0345904	-0.343053	0.366622	0.308462	0.0581601
H16_A0488	conserved hypothetical protein	2.09994	1.32701	1.82186	1.69165	1.4711	2.28385	-0.183916	-0.956845	-0.461998	-0.592203	-0.81275	0.628834	-0.144095	0.350752	0.220547	0.408287	-0.364642	0.130205	0.278082	-0.494847	0.772929
H16_A0489	membrane associated metalloendopeptidase	3.97808	2.96793	3.1999	2.78619	2.52055	4.01035	-0.0322758	-1.04242	-0.810454	-1.22416	-1.4898	1.45752	0.447379	0.679344	0.265635	1.19189	0.181744	0.413709	0.778178	-0.231965	1.01014
H16_A0490	Tyrosyl-tRNA synthetase	2.04619	1.77528	1.7348	1.71103	1.64667	1.72968	0.316506	0.045598	0.00511742	-0.018655	-0.0830154	0.399521	0.128613	0.0881329	0.0643605	0.335161	0.064253	0.0237724	0.311389	0.0404806	0.270908
H16_A0491	D-Tyrosyl-tRNA(Tyr) deacylase	1.51525	1.3521	1.53531	1.38712	1.55994	1.57822	-0.0629716	-0.226118	-0.0429142	-0.191103	-0.0182854	-0.0446862	-0.207833	-0.0246288	-0.172818	0.128131	-0.0350153	0.148189	-0.0200574	-0.183204	0.163147
H16_A0492	Phospholipid-binding protein	0.948146	0.396608	0.527323	0.775504	0.853174	0.285695	0.66245	0.110912	0.241627	0.489809	0.567478	0.0949721	-0.456566	-0.325851	-0.0776697	0.172642	-0.378896	-0.248181	0.420823	-0.130715	0.551538
H16_A0493	phosphoglycerate mutase 2 protein	1.13381	0.940839	1.07935	1.03181	1.49823	0.945795	0.188012	-0.00495573	0.133553	0.0860124	0.552436	-0.364424	-0.557392	-0.418883	-0.466424	0.101999	-0.0909682	0.047541	0.0544583	-0.138509	0.192967
H16_A0494	conserved hypothetical protein	1.00125	1.05802	1.0705	0.643205	1.00422	0.835621	0.165631	0.222394	0.234881	-0.192416	0.168596	-0.00296437	0.0537983	0.0662857	-0.361012	0.358048	0.41481	0.427298	-0.0692501	-0.0124874	-0.0567626
H16_A0495	conserved hypothetical protein	-4.61888	-2.91156	-3.26287	-3.88828	-4.55042	-5.62874	1.00986	2.71718	2.36587	1.74045	1.07832	-0.0684584	1.63886	1.28755	0.662136	-0.730595	0.976726	0.625416	-1.35601	0.351311	-1.70732
H16_A0496	conserved hypothetical protein	-2.88434	-1.71616	-2.14064	-1.92407	-3.04523	-3.9599	1.07556	2.24374	1.81926	2.03583	0.91467	0.160888	1.32907	0.90459	1.12116	-0.960276	0.207908	-0.216574	-0.743702	0.424482	-1.16818
H16_A0497	holliday junction resolvasome, helicase subunit RuvB	0.592177	0.538326	0.715285	0.420339	0.497315	0.628993	-0.0368159	-0.0906675	0.0862923	-0.208654	-0.131679	0.0948626	0.041011	0.217971	-0.0769754	0.171838	0.117986	0.294946	-0.123108	-0.17696	0.0538516
H16_A0498	holliday junction resolvasome, DNA-binding subunit RuvA	1.97109	2.03237	1.96925	1.6926	1.67708	1.97861	-0.00752744	0.0537537	-0.00936404	-0.286014	-0.301537	0.29401	0.355291	0.292173	0.015523	0.278487	0.339768	0.27665	0.00183661	0.0631178	-0.0612811
H16_A0499	glycerophosphoryl diester phosphodiesterase	1.66942	1.24873	0.761579	1.39884	1.23267	1.00262	0.666792	0.246107	-0.241045	0.39622	0.230049	0.436743	0.0160584	-0.471094	0.166171	0.270572	-0.150113	-0.637265	0.907837	0.487153	0.420685
H16_A0500	crossover junction endodeoxyribonuclease RuvC	1.01137	1.34531	1.19296	0.939866	0.791459	1.08695	-0.0755822	0.258356	0.106006	-0.147084	-0.295491	0.219909	0.553847	0.401497	0.148407	0.0715014	0.40544	0.25309	-0.181589	0.15235	-0.333938
H16_A0501	phosphoribosylaminoimidazole carboxamide formyltransferase and imp cyclohydrolase	3.07944	3.23192	2.75296	3.04709	2.37119	2.91948	0.159958	0.31244	-0.166524	0.127605	-0.548291	0.708248	0.860731	0.381766	0.675895	0.0323531	0.184835	-0.294129	0.326482	0.478964	-0.152482
H16_A0502	DNA-binding protein Fis (Factor for inversion stimulation)	2.38962	2.78551	2.63142	2.63829	1.68937	2.38826	0.00136723	0.397249	0.243164	0.25003	-0.698892	0.700259	1.09614	0.942057	0.948922	-0.248663	0.147219	-0.00686556	-0.241797	0.154084	-0.395881
H16_A0503	transfer RNA-dihydrouridine synthase	1.0382	1.19902	1.45425	0.58362	0.656318	1.20215	-0.163948	-0.00312998	0.252103	-0.618528	-0.545831	0.381882	0.542701	0.797934	-0.0726977	0.45458	0.615398	0.870631	-0.416051	-0.255233	-0.160818
H16_A0504	2-Polyprenyl-6-methoxyphenol hydroxylase or related FAD-dependent oxidoreductase	-0.0897838	-0.379438	-0.0839463	-0.251334	0.014986	-0.28711	0.197326	-0.0923278	0.203164	0.0357758	0.302096	-0.10477	-0.394424	-0.0989324	-0.26632	0.161551	-0.128104	0.167388	-0.00583747	-0.295492	0.289654
H16_A0505	Hypothetical protein	0.219904	0.0964371	0.121548	0.0882712	0.265411	0.154187	0.0657171	-0.0577499	-0.0326391	-0.0659158	0.111224	-0.045507	-0.168974	-0.143863	-0.17714	0.131633	0.00816595	0.0332767	0.0983563	-0.0251107	0.123467
H16_A0506	Peptidase D (Xaa-Pro aminopeptidase)	0.44673	0.217394	0.133777	0.0380831	-0.0422684	0.0896185	0.357112	0.127776	0.0441583	-0.0515355	-0.131887	0.488998	0.259663	0.176045	0.0803514	0.408647	0.179311	0.0956938	0.312953	0.0836176	0.229336
H16_A0507	Nucleoside-diphosphate-sugar pyrophosphorylase	1.83167	1.58171	1.60226	1.7275	1.93483	1.83997	-0.00829417	-0.258259	-0.237707	-0.11247	0.0948599	-0.103154	-0.353118	-0.332567	-0.20733	0.104176	-0.145788	-0.125237	0.229413	-0.0205515	0.249964
H16_A0508	predicted membrane protein	1.47943	1.47513	2.00371	1.63123	2.12399	2.19347	-0.714033	-0.718335	-0.189752	-0.562235	-0.0694752	-0.644557	-0.64886	-0.120277	-0.49276	-0.151798	-0.1561	0.372483	-0.524281	-0.528583	0.0043022
H16_A0509	predicted branched-chain amino acid permease (azaleucine resistance)	1.59788	1.64483	1.90269	1.67113	1.90252	2.15307	-0.555194	-0.508238	-0.250382	-0.481942	-0.250555	-0.30464	-0.257684	0.000172665	-0.231387	-0.0732528	-0.0262968	0.23156	-0.304812	-0.257856	-0.046956
H16_A0510	predicted phosphotransferase to Ser/Thr protein kinases	1.77009	1.49942	1.5693	1.4098	1.33307	1.66451	0.105584	-0.165085	-0.095209	-0.254705	-0.33144	0.437025	0.166355	0.236231	0.0767358	0.360289	0.0896197	0.159495	0.200793	-0.0698758	0.270669
H16_A0511	organic solvent tolerance protein	1.82876	1.22448	1.66727	1.50879	1.49017	1.8878	-0.0590408	-0.663315	-0.220524	-0.379005	-0.397622	0.338581	-0.265693	0.177098	0.0186169	0.319964	-0.28431	0.158481	0.161483	-0.442791	0.604274
H16_A0512	Peptidyl-prolyl cis-trans isomerase (rotamase c)protein	2.77765	2.09977	2.20968	2.4803	2.59588	2.61596	0.161692	-0.51619	-0.406273	-0.135653	-0.0200788	0.18177	-0.496111	-0.386194	-0.115574	0.297345	-0.380537	-0.27062	0.567964	-0.109917	0.677881
H16_A0513	4-Hydroxythreonine-4-phosphate dehydrogenase	0.362639	-0.109728	0.302605	0.162206	0.747755	0.480883	-0.118244	-0.590611	-0.178278	-0.318676	0.266872	-0.385116	-0.857483	-0.44515	-0.585548	0.200433	-0.271935	0.140399	0.0600342	-0.412333	0.472367
H16_A0514	dimethyladenosine transferase (rRNA methylation)	1.00486	1.12425	1.42644	0.945522	1.59417	1.34155	-0.336691	-0.217301	0.0848832	-0.396032	0.252616	-0.589308	-0.469917	-0.167733	-0.648648	0.0593407	0.178731	0.480915	-0.421575	-0.302184	-0.11939
H16_A0515	Tryptophanyl-tRNA synthetase	1.92559	1.82234	1.81282	1.83496	1.93706	1.98623	-0.0606388	-0.163885	-0.173408	-0.151261	-0.0491701	-0.0114687	-0.114715	-0.124238	-0.10209	0.0906218	-0.0126248	-0.0221478	0.11277	0.00952293	0.103247
H16_A0516	predicted permease, DMT superfamily	0.591764	0.162585	1.22223	-0.221248	0.546587	0.60832	-0.016556	-0.445735	0.613911	-0.829568	-0.0617335	0.0451776	-0.384002	0.675645	-0.767834	0.813012	0.383833	1.44348	-0.630467	-1.05965	0.429179
H16_A0517	lactoylglutathione lyase (methylglyoxalase)	0.340069	-0.347965	0.756639	-1.21628	-0.360845	-0.144762	0.484831	-0.203203	0.901401	-1.07152	-0.216082	0.700914	0.0128798	1.11748	-0.855439	1.55635	0.868319	1.97292	-0.41657	-1.1046	0.688034
H16_A0518	conserved hypothetical protein	3.09962	3.11737	3.10414	3.33695	3.53554	3.36257	-0.262951	-0.245201	-0.25843	-0.0256208	0.172969	-0.43592	-0.41817	-0.431399	-0.19859	-0.23733	-0.21958	-0.232809	-0.00452116	0.0132293	-0.0177505
H16_A0519	1-Acylglycerol-3-phosphate O-acyltransferase	2.42277	2.62256	2.60549	2.72841	2.997	2.76121	-0.338435	-0.138652	-0.155719	-0.0328039	0.235793	-0.574228	-0.374445	-0.391512	-0.268597	-0.305631	-0.105848	-0.122915	-0.182716	0.0170666	-0.199782
H16_A0520	histidinol phosphatase or related phosphatase	3.42401	2.91896	3.09293	3.27877	3.14316	3.24246	0.18155	-0.323506	-0.149535	0.0363058	-0.0993024	0.280852	-0.224204	-0.0502327	0.135608	0.145244	-0.359812	-0.185841	0.331085	-0.173971	0.505056
H16_A0521	Glycyl-tRNA synthetase beta subunit	4.23246	3.76398	3.81634	4.1449	3.63594	4.11461	0.117846	-0.350627	-0.298269	0.0302903	-0.478676	0.596522	0.128049	0.180406	0.508966	0.0875561	-0.380918	-0.32856	0.416116	-0.0523578	0.468474
H16_A0522	conserved hypothetical protein	3.48959	3.26123	3.64612	3.27836	2.74527	4.19318	-0.703586	-0.931949	-0.547057	-0.914817	-1.44791	0.744324	0.515961	0.900853	0.533093	0.211231	-0.0171315	0.36776	-0.156529	-0.384892	0.228362
H16_A0523	Glycyl-tRNA synthetase alpha subunit	2.94598	2.86765	3.02286	2.50988	2.24328	3.42437	-0.478383	-0.556714	-0.401508	-0.914488	-1.18108	0.7027	0.624369	0.779575	0.266595	0.436105	0.357774	0.51298	-0.0768749	-0.155206	0.0783308
H16_A0524	Apolipoprotein N-acyltransferase	-0.0871445	0.812748	0.44337	0.265577	0.913675	0.0207078	-0.107852	0.79204	0.422662	0.244869	0.892967	-1.00082	-0.100927	-0.470305	-0.648098	-0.352721	0.547171	0.177793	-0.530514	0.369378	-0.899892
H16_A0525	Putative Mg2+ and Co2+ transporter	-0.894336	-0.466366	-0.394324	-0.704134	-0.391732	-0.84925	-0.0450857	0.382885	0.454926	0.145117	0.457518	-0.502604	-0.0746337	-0.00259197	-0.312402	-0.190202	0.237768	0.30981	-0.500012	-0.0720417	-0.427971
H16_A0526	diacylglycerol kinase	2.20878	2.13515	1.95492	2.07786	2.23933	2.06478	0.143999	0.0703787	-0.109858	0.0130843	0.174555	-0.0305558	-0.104176	-0.284413	-0.161471	0.130915	0.0572944	-0.122942	0.253857	0.180237	0.0736205
H16_A0527	phosphate starvation-inducible protein PhoH,predicted ATPase	2.9932	2.7329	2.827	2.77274	2.7288	2.79313	0.200075	-0.0602235	0.0338785	-0.0203841	-0.0643287	0.264404	0.00410517	0.0982071	0.0439446	0.220459	-0.0398394	0.0542626	0.166197	-0.094102	0.260299
H16_A0528	2-Methylthioadenine synthetase	3.43575	2.73911	2.92134	2.81684	2.15654	2.92703	0.508724	-0.187919	-0.00568969	-0.11019	-0.770496	1.27922	0.582577	0.764806	0.660305	0.618914	-0.0777288	0.104501	0.514413	-0.182229	0.696643
H16_A0529	Hypothetical protein	1.77054	1.96419	2.10804	1.37402	1.36022	1.79517	-0.0246303	0.169024	0.312876	-0.421146	-0.434948	0.410318	0.603972	0.747824	0.0138023	0.396516	0.59017	0.734022	-0.337506	-0.143852	-0.193654
H16_A0530	chloride channel protein	-0.64542	-1.08328	-0.76784	-1.19725	-0.236757	-0.794207	0.148787	-0.28907	0.0263673	-0.403047	0.55745	-0.408663	-0.84652	-0.531083	-0.960497	0.551834	0.113977	0.429414	0.12242	-0.315437	0.437857
H16_A0531	ATP-dependent RNA helicase	3.5789	3.59371	3.896	3.2815	2.80978	4.04758	-0.468684	-0.453873	-0.151588	-0.76608	-1.2378	0.769114	0.783925	1.08621	0.471718	0.297396	0.312207	0.614492	-0.317096	-0.302285	-0.0148107
H16_A0532	conserved hypothetical protein	3.44015	4.05236	2.78391	3.08232	3.83377	2.94619	0.493964	1.10617	-0.162279	0.136128	0.887583	-0.393619	0.218586	-1.04986	-0.751455	0.357836	0.970041	-0.298408	0.656243	1.26845	-0.612206
H16_A0533	universal stress protein, UspA family	2.79662	2.65564	0.355318	2.01379	2.81576	0.956556	1.84006	1.69909	-0.601238	1.05723	1.85921	-0.019144	-0.160118	-2.46044	-0.801973	0.782829	0.641855	-1.65847	2.4413	2.30033	0.140974
H16_A0534	Predicted L-carnitine dehydratase/alpha-methylacyl-CoA racemase	2.95167	5.07678	3.6796	2.99972	2.56236	2.62129	0.330384	2.45549	1.05831	0.378433	-0.0589324	0.389316	2.51443	1.11725	0.437365	-0.0480493	2.07706	0.67988	-0.727929	1.39718	-2.12511
H16_A0535	putative carboxymuconolactone decarboxylase	0.212593	2.08	0.901832	0.195243	0.486473	0.30853	-0.0959365	1.77147	0.593302	-0.113287	0.177944	-0.27388	1.59352	0.415359	-0.29123	0.0173503	1.88475	0.706589	-0.689239	1.17816	-1.8674
H16_A0536	response regulator, NarL-family	1.45761	2.89466	1.95723	0.953841	1.11731	2.03433	-0.57672	0.860329	-0.0771064	-1.08049	-0.917028	0.340307	1.77736	0.839921	-0.163464	0.503772	1.94082	1.00339	-0.499614	0.937436	-1.43705
H16_A0537	Uncharacterized protein conserved in bacteria	-2.01153	-1.87757	-1.45369	-1.89911	-1.44242	-2.05736	0.0458298	0.17979	0.603675	0.15825	0.614941	-0.569111	-0.43515	-0.0112663	-0.45669	-0.112421	0.0215401	0.445424	-0.557845	-0.423884	-0.133961
H16_A0538	Uncharacterized protein conserved in bacteria	-0.0317877	0.314009	0.409464	-0.231369	0.0492552	0.240795	-0.272582	0.073214	0.16867	-0.472164	-0.19154	-0.0810429	0.264754	0.360209	-0.280624	0.199581	0.545378	0.640833	-0.441252	-0.0954555	-0.345796
H16_A0540	Putative MFS transporter, MHS family	-0.57589	-1.79594	-6.54653	-7.38417	-7.1912	-5.92108	5.34519	4.12513	-0.625449	-1.46309	-1.27012	6.61531	5.39525	0.644671	-0.192975	6.80828	5.58823	0.837645	5.97064	4.75058	1.22005
H16_A0541	predicted membrane protein	-1.79739	-1.14855	-0.952593	-1.13032	-0.729041	-1.53617	-0.261219	0.387621	0.583577	0.405854	0.807129	-1.06835	-0.419508	-0.223552	-0.401275	-0.667073	-0.0182327	0.177723	-0.844796	-0.195956	-0.64884
H16_A0542	signal transduction histidine kinase	-2.21369	-1.32854	-0.920232	-1.65048	-0.721309	-1.66115	-0.552542	0.332605	0.740913	0.0106663	0.939836	-1.49238	-0.607232	-0.198923	-0.92917	-0.563208	0.321939	0.730247	-1.29346	-0.408308	-0.885147
H16_A0543	response regulator, OmpR-family	-1.64445	-1.01445	-1.15896	-1.32105	-0.918939	-1.8361	0.191644	0.821653	0.677143	0.515049	0.917159	-0.725515	-0.0955063	-0.240017	-0.402111	-0.323404	0.306605	0.162094	-0.485499	0.14451	-0.630009
H16_A0544	Recobination protein RecA	3.10046	2.06998	1.87125	2.13275	1.3441	2.75449	0.345971	-0.68451	-0.883241	-0.621738	-1.41039	1.75636	0.725881	0.52715	0.788653	0.967708	-0.0627719	-0.261503	1.22921	0.198731	1.03048
H16_A0545	Uncharacterized protein conserved in bacteria,putative regulatory protein	2.70606	2.42492	2.38681	2.13851	1.97616	3.22705	-0.520985	-0.80213	-0.840237	-1.08854	-1.25089	0.729906	0.448762	0.410655	0.16235	0.567557	0.286412	0.248306	0.319251	0.0381067	0.281145
H16_A0546	conserved hypothetical protein	1.59719	1.36586	2.38717	0.860074	1.81869	1.81631	-0.21912	-0.450445	0.570868	-0.956233	0.00238495	-0.221505	-0.45283	0.568483	-0.958618	0.737113	0.505788	1.5271	-0.789988	-1.02131	0.231325
H16_A0547	Succinyl-CoA synthetase beta chain	4.9684	4.41334	4.15023	4.63797	4.40929	4.17007	0.798326	0.243266	-0.0198449	0.467899	0.239218	0.559109	0.0040483	-0.259063	0.228681	0.330427	-0.224633	-0.487744	0.818171	0.263111	0.55506
H16_A0548	Succinyl-CoA synthetase alpha chain	4.9314	4.4579	4.1946	4.86289	4.76645	4.29755	0.633848	0.160346	-0.102958	0.565336	0.468894	0.164954	-0.308548	-0.571852	0.096442	0.0685116	-0.40499	-0.668294	0.736806	0.263305	0.473501
H16_A0549	integral membrane protein	0.489834	1.47149	1.08905	0.871184	0.95055	2.48759	-1.99776	-1.01611	-1.39854	-1.61641	-1.53704	-0.460716	0.520936	0.138501	-0.079366	-0.38135	0.600302	0.217867	-0.599217	0.382435	-0.981652
H16_A0550	Type IV pilus structural subunit PilA	-0.756543	1.35716	1.30545	1.08498	-1.79997	0.464146	-1.22069	0.893016	0.841307	0.620829	-2.26411	1.04343	3.15713	3.10542	2.88494	-1.84152	0.272187	0.220478	-2.062	0.051709	-2.1137
H16_A0551	O-antigen ligase and related enzymes	-0.746896	-0.142091	0.16153	-0.168387	-0.417462	-0.210282	-0.536614	0.068191	0.371812	0.0418946	-0.20718	-0.329433	0.275371	0.578993	0.249075	-0.578509	0.0262964	0.329918	-0.908426	-0.303621	-0.604805
H16_A0552	Hypothetical protein	-4.14888	-3.66151	-3.27181	-3.9029	-3.64116	-4.04476	-0.104113	0.383254	0.772954	0.141862	0.403606	-0.507719	-0.0203521	0.369347	-0.261744	-0.245975	0.241392	0.631092	-0.877066	-0.389699	-0.487367
H16_A0553	Hypothetical protein	-2.41915	-3.03666	-2.88063	-3.28834	-2.61263	-3.01681	0.597661	-0.0198425	0.136185	-0.27153	0.404184	0.193477	-0.424027	-0.268	-0.675714	0.869191	0.251687	0.407715	0.461476	-0.156027	0.617504
H16_A0554	molybdenum cofactor biosynthesis protein C	0.776733	0.510036	0.532903	0.56184	0.235205	0.60367	0.173063	-0.0936342	-0.0707668	-0.0418302	-0.368466	0.541528	0.274831	0.297699	0.326635	0.214893	-0.051804	-0.0289366	0.24383	-0.0228674	0.266697
H16_A0555	zinc metalloprotease	-0.743999	-0.743011	-1.17035	-0.755022	-0.612024	-0.750727	0.00672788	0.00771643	-0.419622	-0.00429465	0.138703	-0.131975	-0.130987	-0.558325	-0.142998	0.0110225	0.0120111	-0.415327	0.42635	0.427338	-0.000988548
H16_A0556	conserved hypothetical protein	-0.679721	-0.672427	-0.94926	-0.950878	-0.750837	-0.984697	0.304976	0.31227	0.0354373	0.0338186	0.23386	0.0711155	0.0784093	-0.198423	-0.200042	0.271157	0.278451	0.00161863	0.269538	0.276832	-0.00729383
H16_A0557	predicted hydrolase of the alpha/beta-hydrolase fold	-0.443089	-0.0918763	0.0912091	0.0974895	0.386357	-0.0382452	-0.404844	-0.0536311	0.129454	0.135735	0.424603	-0.829446	-0.478234	-0.295148	-0.288868	-0.540578	-0.189366	-0.0062804	-0.534298	-0.183085	-0.351212
H16_A0558	conserved hypothetical protein	0.795353	0.574944	0.48032	0.594284	0.607443	0.446564	0.348789	0.128379	0.0337555	0.14772	0.160878	0.187911	-0.0324987	-0.127123	-0.0131583	0.201069	-0.0193404	-0.113964	0.315033	0.094624	0.220409
H16_A0559	ADP-heptose:LPS heptosyltransferase III	2.76113	3.12823	3.17804	2.77639	3.1244	3.22803	-0.4669	-0.0998073	-0.0499944	-0.451639	-0.103628	-0.363272	0.00382088	0.0536339	-0.348011	-0.0152612	0.351832	0.401645	-0.416906	-0.049813	-0.367093
H16_A0560	conserved hypothetical protein	2.26013	2.2942	2.08233	1.91805	2.27986	2.1255	0.134629	0.168698	-0.0431638	-0.207451	0.154361	-0.0197323	0.0143366	-0.197525	-0.361812	0.342079	0.376148	0.164287	0.177793	0.211862	-0.0340689
H16_A0561	Branched-chain amino acid aminotransferase	2.28389	1.44612	1.04041	1.40723	1.23781	1.2784	1.00549	0.167727	-0.237983	0.128837	-0.0405922	1.04608	0.208319	-0.197391	0.169429	0.876654	0.0388904	-0.36682	1.24347	0.40571	0.837763
H16_A0562	Superfamily II DNA/RNA helicase, SNF2 family	0.220961	-0.0731486	0.226609	0.157656	0.474974	0.137852	0.0831095	-0.211	0.0887576	0.0198047	0.337122	-0.254013	-0.548123	-0.248365	-0.317318	0.0633048	-0.230805	0.0689529	-0.00564809	-0.299758	0.29411
H16_A0563	probable extra-cytoplasmic solute receptor	2.70661	2.14013	2.21999	2.2931	2.40173	2.33157	0.375044	-0.191432	-0.11158	-0.038466	0.0701666	0.304878	-0.261599	-0.181746	-0.108633	0.41351	-0.152966	-0.0731137	0.486624	-0.0798527	0.566477
H16_A0564	transcriptional regulator, LuxR-family	0.681449	0.411278	0.220167	0.285473	-0.314013	0.287972	0.393476	0.123306	-0.0678055	-0.0024997	-0.601985	0.995461	0.725291	0.534179	0.599485	0.395976	0.125805	-0.0653058	0.461282	0.191111	0.270171
H16_A0565	transcriptional regulator, LuxR-family	1.16646	0.869257	0.696698	0.806229	-0.107004	0.740239	0.426221	0.129018	-0.0435407	0.0659908	-0.847242	1.27346	0.976261	0.803702	0.913233	0.360231	0.0630275	-0.109531	0.469762	0.172559	0.297203
H16_A0566	phosphoglycerate kinase	3.40986	2.29575	2.79568	2.37754	1.46325	2.63767	0.772186	-0.341924	0.158004	-0.260134	-1.17442	1.94661	0.832496	1.33242	0.914286	1.03232	-0.0817898	0.418138	0.614183	-0.499928	1.11411
H16_A0567	pyruvate kinase	2.44412	1.73815	1.9532	1.99666	1.75872	2.09512	0.348992	-0.356975	-0.141928	-0.0984631	-0.336406	0.685399	-0.0205691	0.194478	0.237943	0.447455	-0.258512	-0.0434648	0.49092	-0.215048	0.705968
H16_A0568	Fructose-bisphosphate aldolase	3.35997	2.48241	2.28467	2.54541	2.21941	2.4004	0.959567	0.0820048	-0.115729	0.145009	-0.180993	1.14056	0.262997	0.0652633	0.326002	0.814557	-0.0630044	-0.260739	1.0753	0.197734	0.877562
H16_A0569	Phosphoribosylaminoimidazole-succinocarboxamide synthase (SAICAR synthetase)	3.34334	3.22688	3.08673	3.26135	2.96014	3.1383	0.205036	0.0885724	-0.0515731	0.123047	-0.178163	0.3832	0.266736	0.12659	0.30121	0.0819897	-0.0344744	-0.17462	0.25661	0.140146	0.116464
H16_A0570	phosphoribosylaminoimidazole carboxylase catalytic subunit	3.7546	3.39606	3.4133	3.30757	3.08662	3.40508	0.349519	-0.00902415	0.00821241	-0.0975104	-0.318462	0.66798	0.309438	0.326674	0.220952	0.447029	0.0884863	0.105723	0.341306	-0.0172366	0.358543
H16_A0571	phosphoribosylaminoimidazole carboxylase ATPase subunit	3.22063	2.97539	3.00073	2.99078	2.91109	3.00363	0.216997	-0.0282467	-0.00290153	-0.0128564	-0.0925481	0.309545	0.0643014	0.0896466	0.0796918	0.229854	-0.0153904	0.00995483	0.219899	-0.0253452	0.245244
H16_A0572	putative translation factor (SUA5)	2.27132	2.52507	2.63834	2.48742	2.73573	2.49057	-0.219245	0.0345059	0.147771	-0.00314425	0.245165	-0.46441	-0.210659	-0.0973945	-0.24831	-0.216101	0.0376502	0.150915	-0.367016	-0.113265	-0.253751
H16_A0573	predicted membrane protein	-0.00377387	2.35949	2.07689	1.87165	1.98033	0.343605	-0.347378	2.01589	1.73329	1.52805	1.63673	-1.9841	0.37916	0.096562	-0.10868	-1.87542	0.48784	0.205242	-2.08067	0.282598	-2.36326
H16_A0574	Branched-chain amino acid transport protein	0.403855	3.31764	2.9479	2.5768	2.56937	1.21504	-0.81119	2.1026	1.73285	1.36175	1.35432	-2.16551	0.748275	0.37853	0.00742801	-2.17294	0.740847	0.371102	-2.54404	0.369744	-2.91379
H16_A0575	D-Alanyl-D-alanine carboxypeptidase, S13 family	0.372587	0.212493	0.112403	0.175593	0.370405	0.425933	-0.0533454	-0.213439	-0.313529	-0.25034	-0.0555275	0.00218209	-0.157912	-0.258002	-0.194812	0.196994	0.0369001	-0.0631898	0.260184	0.10009	0.160094
H16_A0576	transcriptional regulator, MarR-family	-0.044974	0.489728	0.0860903	0.333686	0.37809	0.591836	-0.63681	-0.102108	-0.505746	-0.25815	-0.213746	-0.423064	0.111638	-0.292	-0.0444041	-0.37866	0.156042	-0.247596	-0.131064	0.403637	-0.534701
H16_A0577	ABC-type transporter, periplasmic component: HAAT family	2.39818	1.85023	1.21417	2.13446	1.59586	2.2932	0.104984	-0.442961	-1.07902	-0.158739	-0.697341	0.802325	0.254379	-0.381681	0.538602	0.263723	-0.284223	-0.920283	1.18401	0.636061	0.547946
H16_A0578	2-Polyprenyl-6-methoxyphenol hydroxylase or related FAD-dependent oxidoreductase	3.17026	2.92652	2.44757	3.41395	3.02698	4.17043	-1.00018	-1.24391	-1.72287	-0.756485	-1.14345	0.143272	-0.100463	-0.579416	0.386966	-0.243693	-0.487429	-0.966382	0.722689	0.478953	0.243735
H16_A0579	hypothetical membrane spanning protein	4.28067	2.7149	2.2223	1.73135	2.94703	2.81571	1.46496	-0.100806	-0.59341	-1.08436	0.131319	1.33364	-0.232126	-0.72473	-1.21568	2.54932	0.983553	0.490949	2.05837	0.492604	1.56577
H16_A0580	transcriptional regulator, LysR-family	0.415769	-0.429387	-0.494997	-0.157546	0.0171376	0.0903776	0.325391	-0.519765	-0.585375	-0.247924	-0.07324	0.398631	-0.446525	-0.512135	-0.174684	0.573315	-0.271841	-0.337451	0.910766	0.0656098	0.845156
H16_A0581	Cation/multidrug efflux system outer membrane porin	-0.288294	-0.428787	-0.771707	-0.475771	-0.306123	-0.236095	-0.0521992	-0.192692	-0.535612	-0.239677	-0.070028	0.0178288	-0.122664	-0.465584	-0.169649	0.187477	0.0469844	-0.295935	0.483413	0.34292	0.140493
H16_A0582	Cation/multidrug efflux pump	0.228729	-0.390426	0.0547064	-0.0141043	0.616237	0.592895	-0.364166	-0.983321	-0.538189	-0.606999	0.0233419	-0.387508	-1.00666	-0.561531	-0.630341	0.242833	-0.376322	0.0688107	0.174023	-0.445132	0.619155
H16_A0583	Cation/multidrug efflux pump	1.68561	1.02187	1.37055	1.36978	1.52097	1.93585	-0.250239	-0.913972	-0.565297	-0.566065	-0.414875	0.164636	-0.499097	-0.150422	-0.151189	0.315826	-0.347908	0.000767772	0.315058	-0.348675	0.663733
H16_A0584	Cation/multidrug efflux system, mebrane-fusion component	1.32417	0.978331	1.01377	1.09743	1.05444	1.72074	-0.396577	-0.742413	-0.706972	-0.623313	-0.666301	0.269723	-0.0761124	-0.0406707	0.0429876	0.226736	-0.1191	-0.0836583	0.310394	-0.0354417	0.345836
H16_A0586	response regulator, OmpR-family	0.192606	-0.111508	-0.467013	-0.198326	-0.252731	0.0171555	0.175451	-0.128664	-0.484168	-0.215482	-0.269887	0.445337	0.141223	-0.214282	0.0544046	0.390932	0.0868181	-0.268686	0.659619	0.355504	0.304114
H16_A0587	signal transduction histidine kinase	0.523589	0.55402	0.499843	0.424119	0.637861	0.617083	-0.0934936	-0.0630633	-0.11724	-0.192964	0.0207778	-0.114271	-0.0838411	-0.138018	-0.213741	0.0994701	0.1299	0.0757236	0.0237464	0.0541767	-0.0304303
H16_A0588	predicted membrane protein	0.664115	1.49926	1.12056	0.97624	1.31328	0.834748	-0.170633	0.664508	0.285812	0.141492	0.478528	-0.64916	0.18598	-0.192716	-0.337036	-0.312124	0.523016	0.14432	-0.456444	0.378696	-0.835141
H16_A0589	uncharacterized conserved protein	-0.646998	-0.083427	-0.344247	-0.442965	0.124564	-0.818163	0.171165	0.734736	0.473916	0.375198	0.942727	-0.771562	-0.207991	-0.468811	-0.567529	-0.204033	0.359538	0.098718	-0.302751	0.26082	-0.563571
H16_A0590	Site-specific recombinase XerD	-0.715798	-0.305397	-0.0481729	-0.331023	-0.0803182	-0.73398	0.018182	0.428583	0.685807	0.402958	0.653662	-0.63548	-0.225079	0.0321453	-0.250705	-0.384776	0.0256256	0.28285	-0.667625	-0.257224	-0.410401
H16_A0591	Methylated-DNA [protein]-cysteine S-methyltransferase	-1.03794	-0.544931	-0.260022	-0.828312	-0.280954	-0.818308	-0.219631	0.273376	0.558286	-0.0100038	0.537354	-0.756985	-0.263978	0.0209317	-0.547358	-0.209627	0.28338	0.56829	-0.777917	-0.28491	-0.493007
H16_A0592	probable extra-cytoplasmic solute receptor	4.47173	4.04018	4.46219	5.10222	3.39643	4.90403	-0.4323	-0.86385	-0.441834	0.198191	-1.5076	1.0753	0.643745	1.06576	1.70579	-0.630491	-1.06204	-0.640026	0.00953457	-0.422016	0.431551
H16_A0593	conserved hypothetical protein	1.87923	1.8211	2.59006	2.68221	1.69558	3.09742	-1.21819	-1.27631	-0.507356	-0.415206	-1.40183	0.183642	0.125517	0.894476	0.986626	-0.802985	-0.861109	-0.0921501	-0.710834	-0.768959	0.0581246
H16_A0594	predicted permease	-1.93468	-1.55522	-1.52807	-1.95512	-1.09596	-1.93798	0.00330413	0.382762	0.409917	-0.0171324	0.842019	-0.838715	-0.459257	-0.432102	-0.859152	0.0204365	0.399895	0.42705	-0.406613	-0.027155	-0.379458
H16_A0595	Uncharacterized Fe-S protein	-0.784531	-1.02023	-0.877474	-1.11211	-0.604576	-0.998116	0.213585	-0.0221099	0.120641	-0.113995	0.393539	-0.179954	-0.415649	-0.272898	-0.507534	0.32758	0.0918852	0.234636	0.0929435	-0.142751	0.235695
H16_A0596	Predicted ATPase or kinase	-0.0328921	-0.132216	0.34444	-0.424685	-0.0937525	0.470253	-0.503145	-0.602469	-0.125812	-0.894937	-0.564005	0.0608604	-0.0384635	0.438193	-0.330932	0.391793	0.292469	0.769125	-0.377332	-0.476656	0.0993239
H16_A0597	N-Acetylmuramoyl-L-alanine amidase	-0.923927	-1.10975	-1.11679	-0.92865	-0.697269	-0.567497	-0.35643	-0.542252	-0.549294	-0.361153	-0.129772	-0.226658	-0.41248	-0.419522	-0.231381	0.00472316	-0.181099	-0.188141	0.192865	0.00704246	0.185822
H16_A0598	putative sodium-dependent transporter	-0.595077	-1.58796	-1.93044	-1.76293	-1.18791	-2.59297	1.9979	1.00501	0.662535	0.830045	1.40506	0.592837	-0.400051	-0.742526	-0.575016	1.16785	0.174965	-0.16751	1.33536	0.342475	0.992887
H16_A0599	transcriptional regulator, LysR-family	-1.82341	-2.25578	-1.93455	-2.30969	-1.93514	-2.61276	0.789348	0.356984	0.678212	0.303069	0.677618	0.11173	-0.320634	0.000594925	-0.374549	0.486279	0.0539152	0.375144	0.111135	-0.321228	0.432364
H16_A0600	SAM-dependent methyltransferase	-1.42581	-1.46739	-0.364334	-1.76728	-0.0592106	-1.80048	0.374671	0.333083	1.43614	0.033195	1.74127	-1.3666	-1.40818	-0.305123	-1.70807	0.341476	0.299888	1.40295	-1.06147	-1.10306	0.0415874
H16_A0601	hypothetical membrane associated protein	0.189079	1.69459	2.75483	0.981866	1.35876	0.140733	0.048346	1.55386	2.6141	0.841133	1.21803	-1.16968	0.335832	1.39607	-0.376893	-0.792787	0.712725	1.77296	-2.56575	-1.06024	-1.50551
H16_A0602	Short-chain alcohol dehydrogenase/3-hydroxyacyl-CoA dehydrogenase	0.679755	2.04748	2.64037	1.46552	1.14513	-0.39641	1.07617	2.44389	3.03678	1.86193	1.54154	-0.465371	0.902356	1.49524	0.320393	-0.785764	0.581962	1.17485	-1.96061	-0.592888	-1.36773
H16_A0603	adenylate kinase	1.93401	1.11713	0.8054	0.207668	-0.067589	1.06329	0.870718	0.0538411	-0.257893	-0.855625	-1.13088	2.0016	1.18472	0.872989	0.275257	1.72634	0.909466	0.597732	1.12861	0.311734	0.816877
H16_A0604	3-Deoxy-manno-octulosonate cytidylyltransferase	0.416768	0.687849	0.732271	0.635531	0.512676	0.734712	-0.317945	-0.0468629	-0.0024411	-0.0991809	-0.222036	-0.0959083	0.175173	0.219595	0.122855	-0.218764	0.052318	0.0967398	-0.315503	-0.0444218	-0.271082
H16_A0605	conserved hypothetical protein	0.205817	0.818855	0.845366	0.598896	0.712333	0.794044	-0.588227	0.0248108	0.0513219	-0.195148	-0.0817115	-0.506516	0.106522	0.133033	-0.113437	-0.393079	0.219959	0.24647	-0.639549	-0.0265111	-0.613038
H16_A0606	Tetraacyldisaccharide-1-P 4'-kinase	0.10059	-0.0228225	-0.125621	-0.341515	0.296554	-0.014067	0.114658	-0.00875552	-0.111554	-0.327448	0.310621	-0.195963	-0.319376	-0.422174	-0.638069	0.442106	0.318693	0.215895	0.226211	0.102798	0.123413
H16_A0607	biopolymer transport protein	4.99246	5.09045	4.68783	4.58067	3.96727	4.82798	0.164477	0.262472	-0.140152	-0.247314	-0.860708	1.02518	1.12318	0.720555	0.613394	0.41179	0.509785	0.107161	0.304629	0.402624	-0.0979952
H16_A0608	biopolymer transport channel protein	4.01395	4.09726	3.65229	3.33243	3.05738	3.74841	0.265541	0.348845	-0.0961261	-0.415984	-0.691037	0.956577	1.03988	0.594911	0.275053	0.681525	0.764829	0.319858	0.361667	0.444971	-0.0833042
H16_A0609	Exodeoxyribonuclease VII, large subunit	-0.350092	-0.0232678	0.464291	-0.326236	-0.612852	-0.419561	0.0694697	0.396294	0.883853	0.093326	-0.193291	0.262761	0.589585	1.07714	0.286617	-0.0238562	0.302968	0.790527	-0.814383	-0.487559	-0.326824
H16_A0610	superoxide dismutase	2.50339	0.974936	1.39615	0.906084	1.3546	2.16936	0.334022	-1.19443	-0.773219	-1.26328	-0.814763	1.14878	-0.379666	0.0415439	-0.448518	1.5973	0.0688523	0.490062	1.10724	-0.42121	1.52845
H16_A0611	Cation/multidrug efflux pump	0.318849	0.379578	1.01407	-0.0650877	0.10034	1.05687	-0.738021	-0.677293	-0.0428037	-1.12196	-0.956531	0.218509	0.279238	0.913727	-0.165427	0.383937	0.444665	1.07915	-0.695217	-0.634489	-0.0607285
H16_A0612	Cation/multidrug efflux system, mebrane-fusion component	-0.320514	-0.290949	-0.602324	-0.651487	-0.514119	-0.438479	0.117966	0.14753	-0.163845	-0.213008	-0.0756398	0.193605	0.22317	-0.0882049	-0.137368	0.330973	0.360538	0.049163	0.28181	0.311375	-0.0295643
H16_A0613	transcriptional regulator, TetR/AcrR-family	0.412257	0.582014	0.273838	0.731124	0.791053	0.294828	0.117429	0.287186	-0.0209898	0.436296	0.496225	-0.378796	-0.209039	-0.517215	-0.0599293	-0.318867	-0.14911	-0.457286	0.138419	0.308176	-0.169757
H16_A0614	outer membrane protein	-0.158488	0.0929164	-0.206394	-0.108816	0.185781	0.309159	-0.467647	-0.216242	-0.515552	-0.417974	-0.123378	-0.344269	-0.0928647	-0.392175	-0.294597	-0.0496723	0.201732	-0.0975781	0.0479058	0.29931	-0.251404
H16_A0615	2,4-dihydroxyhept-2-ene-1,7-dioic acid aldolase	-2.92206	-1.80745	-2.12525	-2.68419	-2.43838	-3.07026	0.148196	1.26281	0.945004	0.386064	0.631881	-0.483684	0.630924	0.313124	-0.245816	-0.237868	0.876741	0.55894	-0.796808	0.317801	-1.11461
H16_A0616	Putative NADPH-quinone reductase	-1.26789	-0.0443674	-0.904361	-0.910039	-0.616532	-1.21453	-0.0533618	1.17016	0.310166	0.304488	0.597996	-0.651357	0.572164	-0.287829	-0.293507	-0.35785	0.865672	0.00567795	-0.363528	0.859994	-1.22352
H16_A0617	carboxylesterase type B	0.705213	1.9975	0.363647	1.22682	2.16697	-0.108688	0.813901	2.10619	0.472336	1.33551	2.27565	-1.46175	-0.169463	-1.80332	-0.940149	-0.521604	0.770686	-0.86317	0.341566	1.63386	-1.29229
H16_A0618	NADPH:quinone reductase or related Zn-dependent oxidoreductase	-1.34333	-0.578603	-1.71132	-1.17851	0.208508	-1.83251	0.489179	1.25391	0.121195	0.654001	2.04102	-1.55184	-0.78711	-1.91982	-1.38702	-0.164823	0.599908	-0.532806	0.367983	1.13271	-0.764731
H16_A0619	YcaC related amidohydrolase	-1.61299	-0.658115	-1.71649	-2.22194	-2.12169	-2.30031	0.687324	1.6422	0.583821	0.0783748	0.178624	0.508701	1.46358	0.405198	-0.100249	0.608949	1.56383	0.505447	0.103503	1.05838	-0.954876
H16_A0620	Hypothetical protein	-0.639449	0.1522	-0.755885	-1.18406	-0.874185	-0.975456	0.336007	1.12766	0.219571	-0.208604	0.101271	0.234736	1.02639	0.118301	-0.309875	0.544611	1.33626	0.428175	0.116435	0.908085	-0.79165
H16_A0621	outer membrane protein (porin)	0.648724	0.787515	0.289418	0.959299	0.329143	0.711724	-0.0629994	0.0757909	-0.422306	0.247575	-0.382581	0.319581	0.458372	-0.0397252	0.630156	-0.310574	-0.171784	-0.669881	0.359307	0.498097	-0.13879
H16_A0622	probable extra-cytoplasmic solute receptor	0.92337	1.14781	2.00556	2.29243	0.963166	1.76287	-0.839502	-0.615058	0.242692	0.529563	-0.799706	-0.0397961	0.184648	1.0424	1.32927	-1.36907	-1.14462	-0.28687	-1.08219	-0.857751	-0.224444
H16_A0623	predicted metal-dependent hydrolase with the TIM-barrel fold	0.0483694	0.0754708	0.00186826	0.590889	-0.314696	0.332768	-0.284399	-0.257297	-0.3309	0.258121	-0.647464	0.363065	0.390167	0.316564	0.905584	-0.542519	-0.515418	-0.58902	0.0465011	0.0736025	-0.0271014
H16_A0624	5-Carboxymethyl-2-hydroxymuconate isomerase	-0.235707	-0.00841415	-0.0755885	0.944706	-1.00754	0.483802	-0.719509	-0.492216	-0.559391	0.460904	-1.49134	0.771828	0.999121	0.931947	1.95224	-1.18041	-0.95312	-1.02029	-0.160118	0.0671743	-0.227293
H16_A0625	outer membrane protein (porin)	0.261592	0.929793	0.291412	1.19531	0.459707	0.722574	-0.460982	0.207219	-0.431163	0.47274	-0.262867	-0.198115	0.470086	-0.168295	0.735607	-0.933722	-0.265521	-0.903902	-0.0298196	0.638381	-0.668201
H16_A0626	VgrG protein, uncharacterized protein conserved in bacteria	0.596005	0.950164	1.0303	0.961235	0.485719	1.08031	-0.484305	-0.130146	-0.0500136	-0.119074	-0.594591	0.110286	0.464446	0.544577	0.475517	-0.365231	-0.0110712	0.0690607	-0.434291	-0.0801319	-0.354159
H16_A0627	conserved hypothetical protein	-0.48889	-0.426776	-0.706365	-0.735598	-0.628239	-0.498943	0.0100533	0.0721674	-0.207422	-0.236655	-0.129296	0.139349	0.201463	-0.0781262	-0.107359	0.246708	0.308822	0.0292333	0.217475	0.279589	-0.0621141
H16_A0628	conserved hypothetical protein	-1.13473	-0.910217	-1.31853	-1.29158	-0.941499	-1.32291	0.188184	0.412697	0.00438031	0.0313359	0.381414	-0.193231	0.0312825	-0.377034	-0.350078	0.156848	0.381361	-0.0269556	0.183803	0.408317	-0.224513
H16_A0629	hypothetical membrane associated protein	0.0227919	0.315839	0.0719834	0.310075	-0.0120331	-0.206542	0.229334	0.522381	0.278525	0.516617	0.194509	0.034825	0.327872	0.0840165	0.322108	-0.287283	0.00576425	-0.238092	-0.0491915	0.243856	-0.293047
H16_A0630	transcriptional regulator, LysR-family	0.122351	0.815337	0.0133943	0.11542	0.337681	0.279472	-0.157121	0.535865	-0.266078	-0.164052	0.0582086	-0.215329	0.477656	-0.324287	-0.222261	0.0069314	0.699917	-0.102026	0.108957	0.801943	-0.692985
H16_A0631	transcriptional regulator, LacI-family	0.691998	0.263272	0.215666	0.572607	0.100883	0.664627	0.0273713	-0.401355	-0.448961	-0.0920197	-0.563744	0.591115	0.162389	0.114783	0.471724	0.119391	-0.309335	-0.356941	0.476332	0.0476057	0.428726
H16_A0632	NADPH:quinone reductase or related Zn-dependent oxidoreductase	0.862378	0.792204	0.527139	0.826689	0.430049	1.21426	-0.351877	-0.422052	-0.687117	-0.387567	-0.784207	0.432329	0.362155	0.0970898	0.39664	0.0356891	-0.034485	-0.29955	0.335239	0.265065	0.0701742
H16_A0633	Protocatechuate 3,4-dioxygenase beta subunit	2.62511	1.94352	1.82829	2.08704	1.53184	2.40313	0.221977	-0.459609	-0.574847	-0.316089	-0.87129	1.09327	0.411681	0.296444	0.555201	0.538066	-0.14352	-0.258758	0.796823	0.115238	0.681586
H16_A0634	Hypothetical protein	1.12664	1.0195	0.937354	0.976155	0.94378	1.26451	-0.137863	-0.245006	-0.327153	-0.288352	-0.320727	0.182864	0.0757211	-0.00642557	0.0323751	0.150489	0.043346	-0.0388006	0.18929	0.0821467	0.107143
H16_A0635	Uracil-DNA glycosylase	-2.09777	-1.59124	-2.13775	-1.52484	-1.75437	-2.15872	0.0609442	0.567472	0.0209635	0.633873	0.404352	-0.343407	0.163121	-0.383388	0.229521	-0.572929	-0.0664007	-0.61291	0.0399808	0.546509	-0.506528
H16_A0636	Site-specific recombinase, DNA invertase Pin homolog	-1.94281	-1.39163	-1.60721	-2.32184	-2.09802	-2.04386	0.101051	0.652231	0.436654	-0.277982	-0.0541572	0.155208	0.706388	0.490811	-0.223825	0.379032	0.930212	0.714636	-0.335603	0.215577	-0.55118
H16_A0637	conserved hypothetical protein	0.301854	-0.185145	-0.475357	-0.40512	-0.228351	-0.218859	0.520713	0.0337136	-0.256498	-0.186261	-0.00949166	0.530205	0.0432053	-0.247006	-0.176769	0.706974	0.219974	-0.0702368	0.777211	0.290211	0.487
H16_A0638	Ferredoxin	0.35674	0.483798	0.104185	0.138412	0.336331	0.496663	-0.139923	-0.0128645	-0.392478	-0.358251	-0.160332	0.0204091	0.147467	-0.232146	-0.197919	0.218328	0.345387	-0.0342271	0.252555	0.379614	-0.127058
H16_A0639	transcriptional regulator of formate dehydrogenase operon	1.50711	0.382059	0.291147	0.999299	0.674745	0.877334	0.629775	-0.495275	-0.586187	0.121965	-0.202589	0.832364	-0.292686	-0.383597	0.324554	0.50781	-0.61724	-0.708152	1.21596	0.0909118	1.12505
H16_A0640	NAD-dependent formate dehydrogenase gamma subunit	2.02372	1.83012	1.546	2.14305	1.54114	2.46278	-0.439064	-0.632665	-0.91678	-0.319736	-0.921641	0.482577	0.288977	0.00486164	0.601906	-0.119329	-0.312929	-0.597044	0.477715	0.284115	0.1936
H16_A0641	NAD-dependent formate dehydrogenase beta subunit	2.9585	1.85813	1.89457	2.62083	2.03304	2.77452	0.183982	-0.916392	-0.879949	-0.153693	-0.741485	0.925467	-0.174907	-0.138464	0.587792	0.337675	-0.762699	-0.726256	1.06393	-0.0364425	1.10037
H16_A0642	NAD-dependent formate dehydrogenase alpha subunit	2.99267	1.88157	1.73818	2.45936	2.07951	2.4034	0.589268	-0.521832	-0.665228	0.0559537	-0.323895	0.913163	-0.197937	-0.341333	0.379849	0.533315	-0.577786	-0.721181	1.2545	0.143396	1.1111
H16_A0643	Uncharacterized protein required for formate dehydrogenase activity	2.02622	1.66681	1.06462	1.76291	1.64135	1.68791	0.338306	-0.021104	-0.623295	0.0749967	-0.0465614	0.384868	0.0254575	-0.576734	0.121558	0.263309	-0.0961006	-0.698292	0.961601	0.602191	0.35941
H16_A0644	NAD-dependent formate dehydrogenase delta subunit	0.685237	0.583829	-0.290754	0.530127	0.70203	0.26427	0.420968	0.319559	-0.555024	0.265857	0.437761	-0.0167933	-0.118202	-0.992785	-0.171903	0.15511	0.0537016	-0.820881	0.975992	0.874583	0.101409
H16_A0645	Uncharacterized protein conserved in bacteria,ImpA-related	0.168714	0.388	-0.29173	0.264698	0.36572	0.0391865	0.129527	0.348813	-0.330917	0.225511	0.326533	-0.197006	0.02228	-0.65745	-0.101022	-0.0959841	0.123302	-0.556428	0.460444	0.67973	-0.219286
H16_A0646	protein of unknown function	-0.121622	0.171458	0.147973	0.00384206	0.0616103	0.0522487	-0.173871	0.119209	0.0957246	-0.0484067	0.00936159	-0.183232	0.109848	0.086363	-0.0577682	-0.125464	0.167616	0.144131	-0.269596	0.0234845	-0.29308
H16_A0647	Uncharacterized protein conserved in bacteria	-0.243014	-0.0967405	0.204528	0.207866	0.0240144	-0.0075828	-0.235431	-0.0891577	0.212111	0.215449	0.0315972	-0.267029	-0.120755	0.180513	0.183852	-0.450881	-0.304607	-0.0033387	-0.447542	-0.301268	-0.146274
H16_A0648	Uncharacterized protein conserved in bacteria	-0.523442	0.327391	0.0308976	-0.00805226	-0.230741	-0.128896	-0.394546	0.456287	0.159794	0.120844	-0.101845	-0.292701	0.558133	0.261639	0.222689	-0.51539	0.335444	0.0389499	-0.55434	0.296494	-0.850834
H16_A0649	ImpE family protein	0.183638	0.245596	0.352734	0.49702	0.455513	0.294249	-0.110611	-0.0486533	0.0584842	0.202771	0.161263	-0.271875	-0.209916	-0.102779	0.0415076	-0.313382	-0.251424	-0.144287	-0.169096	-0.107137	-0.0619582
H16_A0650	Hypothetical protein	-0.172609	0.137382	0.33394	0.347106	0.220124	-0.0975886	-0.0750202	0.23497	0.431529	0.444695	0.317712	-0.392732	-0.082742	0.113817	0.126982	-0.519715	-0.209724	-0.0131658	-0.506549	-0.196559	-0.30999
H16_A0651	ATP-dependent protease Clp, ATPase subunit	-3.10827	-2.26803	-2.11883	-2.26121	-1.53443	-2.74119	-0.36708	0.473166	0.622359	0.479985	1.20676	-1.57384	-0.733594	-0.5844	-0.726774	-0.847065	-0.00681953	0.142374	-0.989439	-0.149193	-0.840246
H16_A0652	conserved hypothetical protein	-1.54811	-1.1228	-0.884495	-1.44636	-1.60501	-2.10077	0.552654	0.977969	1.21627	0.654412	0.495762	0.0568927	0.482208	0.720512	0.15865	-0.101758	0.323557	0.561862	-0.66362	-0.238305	-0.425315
H16_A0653	conserved hypothetical protein	-0.960292	-0.696324	-0.435137	-0.957867	-1.36101	-1.3933	0.43301	0.696978	0.958165	0.435434	0.0322868	0.400723	0.664691	0.925878	0.403147	-0.00242419	0.261544	0.522731	-0.525155	-0.261187	-0.263968
H16_A0654	Hemolysin-coregulated protein	-0.845148	-0.629264	-0.302274	-0.776505	-0.439055	-1.26328	0.418132	0.634016	0.961007	0.486775	0.824226	-0.406094	-0.190209	0.136781	-0.337451	-0.068643	0.147241	0.474232	-0.542875	-0.326991	-0.215884
H16_A0655	hypothetical membrane associated protein	-1.0525	-0.603848	-0.598701	-0.646576	-0.734939	-0.725555	-0.326944	0.121707	0.126854	0.0789786	-0.00938364	-0.317561	0.13109	0.136238	0.0883622	-0.405923	0.0427281	0.0478755	-0.453798	-0.00514737	-0.448651
H16_A0656	conserved hypothetical protein	-0.252189	-0.305379	-0.669575	-0.500541	-0.426487	-0.449769	0.19758	0.14439	-0.219806	-0.050772	0.0232826	0.174298	0.121107	-0.243088	-0.0740546	0.248352	0.195162	-0.169034	0.417386	0.364196	0.0531904
H16_A0657	conserved hypothetical protein	0.238885	0.0555243	-0.178119	0.0446958	-0.0987843	0.00234788	0.236537	0.0531764	-0.180467	0.0423479	-0.101132	0.337669	0.154309	-0.0793348	0.14348	0.194189	0.0108285	-0.222815	0.417004	0.233643	0.18336
H16_A0658	Hypothetical protein	0.0130661	0.0355377	-0.448579	-0.121342	-0.0985585	-0.135689	0.148755	0.171226	-0.31289	0.014347	0.0371302	0.111625	0.134096	-0.35002	-0.0227833	0.134408	0.156879	-0.327237	0.461645	0.484116	-0.0224716
H16_A0659	Hypothetical protein	-0.351259	-0.304637	-0.747729	-0.388693	-0.36805	-0.444208	0.0929488	0.139571	-0.303521	0.0555143	0.0761579	0.0167909	0.0634127	-0.379679	-0.0206435	0.0374344	0.0840562	-0.359035	0.39647	0.443092	-0.0466218
H16_A0660	Uncharacterized protein conserved in bacteria	-0.70782	-0.0806206	-0.328336	-0.379774	-0.440358	-0.278658	-0.429163	0.198037	-0.0496783	-0.101116	-0.1617	-0.267463	0.359737	0.112022	0.0605839	-0.328046	0.299153	0.0514378	-0.379484	0.247716	-0.6272
H16_A0661	Bacterial protein of unknown function	0.205482	0.505264	0.0789284	0.46304	0.104263	0.691607	-0.486125	-0.186342	-0.612678	-0.228566	-0.587344	0.101219	0.401002	-0.0253342	0.358778	-0.257559	0.0422241	-0.384112	0.126553	0.426336	-0.299783
H16_A0662	outer membrane protein	0.618309	0.208588	0.0497421	0.334165	0.080447	0.646407	-0.028098	-0.437819	-0.596665	-0.312242	-0.56596	0.537862	0.128141	-0.0307049	0.253718	0.284144	-0.125577	-0.284423	0.568567	0.158846	0.409721
H16_A0663	protein of unknown function, ImcF-related	0.458303	0.159729	-0.30388	0.167528	0.199376	1.37177	-0.913463	-1.21204	-1.67565	-1.20424	-1.17239	0.258927	-0.0396472	-0.503256	-0.0318477	0.290774	-0.0077995	-0.471409	0.762183	0.463609	0.298574
H16_A0664	conserved hypothetical protein	-0.460266	-0.28843	-1.04397	-0.855468	-0.619578	-0.188485	-0.271781	-0.099945	-0.855489	-0.666983	-0.431092	0.159311	0.331147	-0.424397	-0.235891	0.395202	0.567038	-0.188506	0.583708	0.755544	-0.171836
H16_A0665	putative bifunctional transglycosylase and transpeptidase	0.958741	1.432	-0.367381	0.0705491	0.300202	-0.00639287	0.965134	1.43839	-0.360988	0.076942	0.306595	0.658538	1.1318	-0.667583	-0.229653	0.888192	1.36145	-0.43793	1.32612	1.79938	-0.473259
H16_A0666	L-Lactate dehydrogenase	0.69184	1.65607	-1.28136	0.0873492	0.549566	-1.47161	2.16345	3.12769	0.190253	1.55896	2.02118	0.142274	1.10651	-1.83092	-0.462217	0.604491	1.56872	-1.36871	1.9732	2.93743	-0.964234
H16_A0667	Sodium:sulfate symporter transmembrane region	0.899551	1.75098	-0.855381	0.487078	1.6042	-0.894739	1.79429	2.64572	0.0393582	1.38182	2.49894	-0.704651	0.146775	-2.45958	-1.11712	0.412472	1.2639	-1.34246	1.75493	2.60636	-0.851427
H16_A0668	Hypothetical protein	1.71702	1.76514	0.0884804	1.55606	3.07407	1.14386	0.573153	0.621279	-1.05538	0.412198	1.93021	-1.35706	-1.30893	-2.98559	-1.51801	0.160956	0.209082	-1.46758	1.62854	1.67666	-0.0481257
H16_A0669	protein tyrosine/serine phosphatase	2.30125	2.44152	0.95795	2.10633	2.87836	1.88674	0.414515	0.55478	-0.928787	0.21959	0.991623	-0.577108	-0.436843	-1.92041	-0.772033	0.194925	0.33519	-1.14838	1.3433	1.48357	-0.140265
H16_A0670	acetate kinase	2.62101	2.41725	1.59724	2.08689	2.38823	2.33021	0.290802	0.0870471	-0.732972	-0.243322	0.0580236	0.232779	0.0290234	-0.790996	-0.301346	0.534124	0.330369	-0.48965	1.02377	0.820019	0.203755
H16_A0671	conserved hypothetical protein	-0.741577	-0.767151	2.20789	-0.906882	-0.462673	-0.740996	-0.000580635	-0.0261555	2.94889	-0.165887	0.278323	-0.278903	-0.304478	2.67057	-0.444209	0.165306	0.139731	3.11477	-2.94947	-2.97504	0.0255748
H16_A0672	transcriptional repressor-molybdenum-binding protein	-0.295451	-0.00492922	-0.176717	-0.298923	-0.349184	-0.12469	-0.170761	0.119761	-0.0520266	-0.174233	-0.224493	0.0537326	0.344255	0.172467	0.0502607	0.00347192	0.293994	0.122206	-0.118734	0.171788	-0.290522
H16_A0673	lysine efflux permease	0.521378	0.677369	0.797691	0.597428	0.459774	1.02574	-0.504367	-0.348376	-0.228053	-0.428317	-0.565971	0.0616039	0.217595	0.337918	0.137654	-0.0760504	0.079941	0.200263	-0.276314	-0.120322	-0.155991
H16_A0674	adenylate cyclase, class 2	0.898275	0.811466	0.734568	1.09527	0.371152	1.21006	-0.311783	-0.398592	-0.47549	-0.114784	-0.838906	0.527123	0.440314	0.363416	0.724122	-0.196999	-0.283808	-0.360706	0.163707	0.076898	0.086809
H16_A0675	ABC-type transporter, ATPase component: MolT family	1.47559	1.23597	0.450709	1.09284	1.13072	1.63913	-0.163537	-0.403156	-1.18842	-0.546282	-0.50841	0.344873	0.105254	-0.680007	-0.0378721	0.382745	0.143127	-0.642135	1.02488	0.785262	0.239618
H16_A0676	ABC-type transporter, permease component: MolT family	1.46989	1.47209	0.230124	1.0419	1.49367	1.73294	-0.26305	-0.260843	-1.50281	-0.691035	-0.239265	-0.0237848	-0.0215778	-1.26355	-0.45177	0.427985	0.430192	-0.811778	1.23976	1.24197	-0.00220695
H16_A0677	ABC-type transporter, periplasmic component: MolT family	2.89754	2.72491	1.12918	2.32447	2.52119	2.40297	0.494561	0.321936	-1.2738	-0.0785054	0.118214	0.376347	0.203722	-1.39201	-0.19672	0.573067	0.400441	-1.19529	1.76836	1.59573	0.172625
H16_A0678	conserved hypothetical protein	-4.97996	-3.95307	-4.29068	-4.44671	-4.35227	-5.6103	0.630336	1.65723	1.31961	1.16359	1.25802	-0.627687	0.399202	0.061592	-0.0944331	-0.533254	0.493636	0.156025	-0.689279	0.33761	-1.02689
H16_A0679	lactate dehydrogenase or related dehydrogenase	0.464335	0.259964	0.736031	0.021132	0.00879377	0.632542	-0.168207	-0.372577	0.103489	-0.61141	-0.623748	0.455541	0.25117	0.727237	0.0123382	0.443203	0.238832	0.714899	-0.271696	-0.476067	0.204371
H16_A0680	Nucleoside 2-deoxyribosyltransferase	0.292857	0.167793	0.233691	0.151075	0.261665	0.443986	-0.151129	-0.276193	-0.210295	-0.292911	-0.182321	0.0311922	-0.0938721	-0.0279744	-0.11059	0.141782	0.0167179	0.0826156	0.0591666	-0.0658977	0.125064
H16_A0681	conserved hypothetical protein	0.450219	0.0162855	-0.0147756	0.406461	0.329756	0.134567	0.315652	-0.118282	-0.149343	0.271894	0.195189	0.120463	-0.31347	-0.344531	0.0767051	0.0437581	-0.390175	-0.421236	0.464994	0.031061	0.433933
H16_A0682	Paraquat-inducible protein B	0.903284	0.226908	0.541381	0.666097	0.673183	0.506152	0.397132	-0.279245	0.0352284	0.159945	0.167031	0.230101	-0.446276	-0.131802	-0.00708609	0.237187	-0.43919	-0.124716	0.361903	-0.314473	0.676377
H16_A0683	uncharacterized paraquat-inducible protein A	-0.0475232	-0.193297	0.0896063	-0.241953	0.413328	0.125187	-0.17271	-0.318483	-0.0355804	-0.36714	0.288141	-0.460851	-0.606625	-0.323722	-0.655281	0.19443	0.0486564	0.331559	-0.137129	-0.282903	0.145773
H16_A0684	uncharacterized paraquat-inducible protein A	0.506501	0.125623	0.514309	0.354887	0.864713	0.62805	-0.121549	-0.502427	-0.113741	-0.273164	0.236662	-0.358211	-0.73909	-0.350404	-0.509826	0.151615	-0.229263	0.159422	-0.00780754	-0.388686	0.380878
H16_A0685	hypothetical membrane spanning protein/Predictedpermease	-0.203507	-0.427146	-0.385695	-0.136148	-0.228667	-0.418417	0.21491	-0.0087282	0.0327227	0.282269	0.18975	0.0251602	-0.198478	-0.157027	0.0925189	-0.0673587	-0.290997	-0.249546	0.182188	-0.0414509	0.223638
H16_A0686	CBS-domain-containing membrane protein	-2.63778	-3.10102	-2.57874	-3.77759	-3.20869	-3.2927	0.654923	0.191686	0.713963	-0.484882	0.084016	0.570907	0.10767	0.629947	-0.568899	1.13981	0.676569	1.19885	-0.0590394	-0.522277	0.463237
H16_A0687	transcriptional regulator, AsnC-family	-1.48762	-1.40809	-2.01359	-1.34931	-1.11011	-1.90859	0.420967	0.500497	-0.105	0.55928	0.798479	-0.377512	-0.297982	-0.903479	-0.239199	-0.138313	-0.0587832	-0.66428	0.525967	0.605497	-0.07953
H16_A0688	Amidinotransferase	-6.90026	-5.03896	-4.67981	-6.87219	-5.48748	-6.71527	-0.184988	1.67631	2.03546	-0.156921	1.22779	-1.41278	0.448518	0.807673	-1.38471	-0.0280675	1.83323	2.19238	-2.22045	-0.359155	-1.8613
H16_A0689	predicted ornithine cyclodeaminase	-6.6523	-5.32953	-4.70552	-7.13836	-6.57141	-6.10069	-0.551602	0.771163	1.39517	-1.03767	-0.470713	-0.0808891	1.24188	1.86589	-0.566958	0.486069	1.80883	2.43285	-1.94678	-0.624011	-1.32277
H16_A0690	Hypothetical protein	-1.19416	-1.81119	-2.26102	-1.94256	-1.81283	-1.00237	-0.191782	-0.808815	-1.25864	-0.940191	-0.810458	0.618676	0.00164382	-0.448184	-0.129733	0.748409	0.131377	-0.318452	1.06686	0.449828	0.617032
H16_A0691	response regulator of C4-dicarboxylate transportsystem	0.0231387	0.100029	0.251385	0.147173	0.682329	0.393255	-0.370116	-0.293226	-0.141871	-0.246082	0.289073	-0.65919	-0.582299	-0.430944	-0.535156	-0.124034	-0.0471435	0.104212	-0.228246	-0.151355	-0.0768907
H16_A0692	signal transduction histidine kinase regulating C4-dicarboxylate transport system	0.572393	0.501058	0.816944	0.601763	1.25884	1.09441	-0.522016	-0.593352	-0.277466	-0.492647	0.164431	-0.686447	-0.757783	-0.441896	-0.657078	-0.0293691	-0.100704	0.215182	-0.244551	-0.315886	0.0713353
H16_A0693	Sodium:dicarboxylate symporter: DAACS family	4.86444	0.509683	3.20681	1.86914	2.70085	7.59835	-2.73392	-7.08867	-4.39154	-5.72921	-4.89751	2.16359	-2.19116	0.505965	-0.831703	2.99529	-1.35946	1.33767	1.65762	-2.69713	4.35475
H16_A0694	MFS transporter, MHS family	0.455382	0.498739	0.45274	0.271113	-0.314334	-0.347383	0.802765	0.846122	0.800123	0.618496	0.0330495	0.769715	0.813073	0.767073	0.585446	0.184269	0.227626	0.181627	0.00264199	0.0459992	-0.0433572
H16_A0695	urocanate hydratase	1.38563	2.47052	1.09816	0.937988	0.231719	-0.0225066	1.40813	2.49303	1.12067	0.960495	0.254226	1.15391	2.2388	0.866444	0.706269	0.447638	1.53253	0.160175	0.287463	1.37236	-1.08489
H16_A0696	predicted signal transduction protein containinga membrane domain, an EAL and a GGDEF domain	2.0946	0.766016	0.584869	2.85717	-0.34296	0.313765	1.78084	0.452251	0.271104	2.5434	-0.656725	2.43756	1.10898	0.927829	3.20013	-0.762565	-2.09115	-2.2723	1.50973	0.181147	1.32859
H16_A0697	conserved hypothetical protein	-5.2498	-4.99161	-5.60549	-4.85802	-1.96346	-5.78541	0.535605	0.7938	0.179921	0.927385	3.82195	-3.28635	-3.02815	-3.64203	-2.89457	-0.39178	-0.133585	-0.747464	0.355684	0.613879	-0.258196
H16_A0698	diheme cytochrome c-type	-3.36746	-3.81151	-3.86958	-3.86411	-0.893671	-2.95136	-0.416101	-0.860151	-0.918217	-0.912749	2.05769	-2.47379	-2.91784	-2.97591	-2.97044	0.496648	0.0525974	-0.0054684	0.502116	0.0580658	0.44405
H16_A0699	acyltransferase family protein	-1.05766	-1.31632	-1.62524	-1.51825	-0.0805303	-0.0726986	-0.984966	-1.24363	-1.55254	-1.44555	-0.00783167	-0.977134	-1.23579	-1.54471	-1.43772	0.460588	0.201928	-0.106988	0.567577	0.308916	0.25866
H16_A0700	Aerobic-type carbon monoxide dehydrogenase homolog, 2Fe-2S iron-sulfur subunit	-0.960869	-1.51108	-0.294125	-2.02855	-1.35639	-0.559728	-0.401142	-0.951354	0.265602	-1.46882	-0.796662	0.39552	-0.154692	1.06226	-0.672161	1.06768	0.517469	1.73442	-0.666744	-1.21696	0.550212
H16_A0701	Aerobic-type carbon monoxide dehydrogenase homolog, large subunit	-1.15409	-1.714	-0.454398	-1.99937	-1.37842	-0.729126	-0.424964	-0.984874	0.274727	-1.27024	-0.649292	0.224328	-0.335583	0.924019	-0.620948	0.845275	0.285365	1.54497	-0.699691	-1.2596	0.55991
H16_A0702	conserved hypothetical protein	-1.3342	-0.162053	-0.318559	-1.30094	-0.482083	-0.742852	-0.591344	0.580799	0.424292	-0.558091	0.260768	-0.852112	0.320031	0.163524	-0.818859	-0.033253	1.13889	0.982383	-1.01564	0.156507	-1.17214
H16_A0703	putative transglycosylase	-3.67175	-2.78673	-3.15016	-3.9498	-3.16027	-3.44616	-0.225586	0.659429	0.295995	-0.503645	0.285888	-0.511473	0.373541	0.0101075	-0.789532	0.278059	1.16307	0.79964	-0.521581	0.363433	-0.885014
H16_A0704	hypothetical membrane associated protein	-4.1611	-2.34137	-3.15929	-4.76811	-4.8943	-5.6242	1.4631	3.28283	2.46491	0.856089	0.729896	0.733199	2.55293	1.73501	0.126192	0.607007	2.42674	1.60882	-1.00181	0.817918	-1.81973
H16_A0705	Co-chaperonin GroES (HSP10)	3.33164	1.94331	2.70111	2.62453	2.35525	3.25032	0.0813261	-1.30701	-0.549203	-0.625785	-0.89507	0.976396	-0.411938	0.345866	0.269284	0.707111	-0.681222	0.076582	0.630529	-0.757804	1.38833
H16_A0706	Chaperonin GroEL (HSP60 family)	3.51179	2.09475	2.68015	3.4507	2.47615	3.13942	0.372369	-1.04466	-0.459264	0.311283	-0.663273	1.03564	-0.381391	0.204009	0.974556	0.0610861	-1.35595	-0.770547	0.831633	-0.5854	1.41703
H16_A0707	Fimbrial protein	0.415314	0.756771	0.532161	0.519027	0.299846	0.739489	-0.324176	0.017282	-0.207328	-0.220462	-0.439644	0.115468	0.456926	0.232315	0.219182	-0.103714	0.237744	0.0131336	-0.116847	0.22461	-0.341458
H16_A0708	conserved hypothetical protein	0.407226	0.798742	0.0455595	0.580893	0.177793	0.254347	0.152879	0.544395	-0.208787	0.326546	-0.0765535	0.229432	0.620948	-0.132234	0.403099	-0.173667	0.217849	-0.535333	0.361666	0.753182	-0.391516
H16_A0709	flp pilus assembly protein TadC	-1.52107	-1.43116	-1.80959	-1.81904	-1.90144	-1.85119	0.330116	0.420027	0.0416048	0.0321477	-0.050253	0.380369	0.47028	0.0918579	0.0824008	0.297969	0.38788	0.0094571	0.288512	0.378423	-0.089911
H16_A0710	flp pilus assembly protein TadB	-0.1505	-0.0738645	-0.534855	-0.521771	-0.578795	-0.415626	0.265126	0.341762	-0.119229	-0.106145	-0.163169	0.428295	0.504931	0.0439403	0.0570246	0.371271	0.447906	-0.0130842	0.384355	0.460991	-0.0766355
H16_A0711	flp pilus assembly ATPase CpaF	-0.372069	-0.199194	-0.558459	-0.623297	-0.957871	-0.409324	0.0372551	0.21013	-0.149135	-0.213973	-0.548547	0.585802	0.758678	0.399412	0.334575	0.251228	0.424103	0.0648378	0.18639	0.359265	-0.172875
H16_A0712	flp pilus assembly ATPase	-0.873609	-0.697748	-1.2184	-0.925872	-1.30507	-0.866597	-0.00701173	0.168849	-0.351799	-0.0592747	-0.438472	0.43146	0.607321	0.0866727	0.379197	0.052263	0.228124	-0.292525	0.344788	0.520649	-0.175861
H16_A0713	flp pilus assembly protein TadG	-0.512562	-0.178916	-0.317815	-0.28346	-0.48207	-0.169836	-0.342726	-0.00907992	-0.147979	-0.113624	-0.312234	-0.0304925	0.303154	0.164255	0.19861	-0.229103	0.104544	-0.0343551	-0.194747	0.138899	-0.333647
H16_A0714	flp pilus assembly protein TadG	-0.614814	-0.62218	-0.69167	-0.841845	-0.667847	-0.745896	0.131081	0.123716	0.0542259	-0.0959491	0.0780484	0.0530331	0.0456677	-0.0238226	-0.173998	0.227031	0.219665	0.150175	0.0768556	0.0694903	0.00736536
H16_A0715	flp pilus assembly protein TadG	-0.707937	-0.455585	-0.707034	-0.756227	-0.479403	-0.521566	-0.186372	0.0659807	-0.185468	-0.234661	0.0421621	-0.228534	0.0238186	-0.227631	-0.276823	0.0482892	0.300642	0.0491925	-0.000903266	0.251449	-0.252352
H16_A0716	conserved hypothetical protein	-0.221934	-0.496092	-0.259367	-0.2532	-0.395236	-0.129003	-0.0929303	-0.367089	-0.130364	-0.124196	-0.266232	0.173302	-0.100857	0.135868	0.142036	0.0312659	-0.242893	-0.00616751	0.0374334	-0.236725	0.274158
H16_A0717	flp pilus assembly protein secretin	0.20588	0.137584	-0.010528	0.220662	-0.396585	0.26334	-0.0574595	-0.125756	-0.273868	-0.0426776	-0.659924	0.602465	0.534168	0.386057	0.617247	-0.0147819	-0.0830781	-0.23119	0.216408	0.148112	0.0682963
H16_A0718	flp pilus assembly protein	-0.195952	-0.494089	-0.568561	-0.610287	-1.29584	-0.204467	0.00851453	-0.289622	-0.364094	-0.40582	-1.09138	1.09989	0.801755	0.727283	0.685558	0.414334	0.116197	0.0417258	0.372608	0.0744715	0.298137
H16_A0719	Predicted ATPase with chaperone activity	0.20236	0.0808955	-0.435286	-0.265001	-0.341603	-0.0148613	0.217221	0.0957567	-0.420424	-0.250139	-0.326741	0.543962	0.422498	-0.093683	0.076602	0.46736	0.345896	-0.170285	0.637645	0.516181	0.121464
H16_A0720	flp pilus assembly leader peptidase CpaA	1.19874	1.13864	1.63366	1.11858	1.52844	1.98075	-0.782007	-0.842111	-0.347089	-0.86217	-0.452313	-0.329694	-0.389798	0.105224	-0.409857	0.0801633	0.0200587	0.515081	-0.434917	-0.495022	0.0601046
H16_A0721	flp pilus assembly protein, pilin Flp	-0.328146	0.254918	0.00470719	0.0520087	0.471526	0.386613	-0.714759	-0.131695	-0.381906	-0.334604	0.0849134	-0.799673	-0.216609	-0.466819	-0.419518	-0.380155	0.202909	-0.0473015	-0.332854	0.250211	-0.583064
H16_A0722	flp pilus assembly protein, pilin Flp	0.145958	-0.548133	-0.570818	-0.107629	-0.539113	0.226651	-0.0806926	-0.774784	-0.797469	-0.33428	-0.765764	0.685072	-0.00901963	-0.0317049	0.431484	0.253587	-0.440504	-0.463189	0.716777	0.0226853	0.694091
H16_A0723	hypothetical membrane protein	-0.0199838	-0.451502	-1.04176	-0.935498	-0.478973	-0.697861	0.677877	0.246359	-0.343898	-0.237637	0.218888	0.458989	0.0274713	-0.562786	-0.456525	0.915514	0.483996	-0.106261	1.02178	0.590257	0.431518
H16_A0724	hypothetical membrane protein	-0.128474	0.0577318	-0.238211	-0.18609	0.208475	0.325867	-0.454341	-0.268135	-0.564078	-0.511957	-0.117392	-0.33695	-0.150743	-0.446686	-0.394565	0.0576153	0.243821	-0.0521212	0.109736	0.295943	-0.186206
H16_A0725	glucosyl transferase	0.193843	0.0837764	-0.102242	-0.209461	-0.251054	0.0339284	0.159914	0.049848	-0.136171	-0.243389	-0.284982	0.444896	0.33483	0.148811	0.041593	0.403303	0.293237	0.107218	0.296085	0.186019	0.110066
H16_A0726	predicted membrane protein	-1.12118	-0.776209	-1.12167	-1.28463	-1.79037	-1.22606	0.104879	0.449853	0.104396	-0.0585673	-0.564309	0.669189	1.01416	0.668705	0.505742	0.163447	0.508421	0.162964	0.000483169	0.345457	-0.344974
H16_A0727	Methyltransferase	-0.892379	-0.76849	-0.142103	-0.605711	-1.41463	-0.65925	-0.233129	-0.10924	0.517146	0.0535382	-0.755385	0.522256	0.646145	1.27253	0.808923	-0.286667	-0.162778	0.463608	-0.750275	-0.626386	-0.123889
H16_A0728	response regulator containing CheY-like receiver, AAA-type ATPase, and DNA-binding domains	-0.379248	-0.255989	0.0467155	-0.18849	-1.12209	-0.552323	0.173075	0.296334	0.599039	0.363834	-0.569764	0.742839	0.866098	1.1688	0.933598	-0.190758	-0.0674993	0.235205	-0.425964	-0.302705	-0.123259
H16_A0729	transcriptional regulator, LysR-family	-0.38079	-0.725502	-0.334648	-0.578493	-0.534976	-0.473181	0.0923913	-0.252321	0.138533	-0.105312	-0.0617945	0.154186	-0.190526	0.200327	-0.043517	0.197703	-0.147009	0.243844	-0.0461415	-0.390853	0.344712
H16_A0730	Putative MFS transporter	-2.6262	-2.54813	-1.26327	-2.74397	-2.67641	-2.72414	0.0979372	0.176006	1.46087	-0.0198368	0.0477306	0.0502066	0.128276	1.41314	-0.0675673	0.117774	0.195843	1.48071	-1.36293	-1.28486	-0.078069
H16_A0731	conserved hypothetical protein	-0.301215	-1.05094	-0.326266	-0.714136	-0.295364	-0.417967	0.116753	-0.632975	0.0917013	-0.296169	0.122604	-0.0058508	-0.755579	-0.0309024	-0.418772	0.412921	-0.336807	0.38787	0.0250516	-0.724677	0.749728
H16_A0732	Beta-propeller domains of methanol dehydrogenase-type (homolog)	0.536378	-0.0745512	0.14332	0.138017	0.504795	0.454481	0.081897	-0.529032	-0.311161	-0.316464	0.0503141	0.0315829	-0.579346	-0.361475	-0.366778	0.398361	-0.212568	0.00530305	0.393058	-0.217871	0.610929
H16_A0733	LemA like protein	1.4312	0.552701	0.277038	0.79185	0.481329	0.565099	0.866104	-0.0123978	-0.288061	0.226751	-0.0837697	0.949874	0.0713719	-0.204291	0.310521	0.639353	-0.239149	-0.514812	1.15416	0.275663	0.878502
H16_A0734	Glutamate-1-semialdehyde 2,1-aminomutase	1.77774	1.55526	1.22766	1.05093	1.24913	1.34128	0.43646	0.213988	-0.113619	-0.290344	-0.092147	0.528607	0.306135	-0.0214724	-0.198197	0.726804	0.504332	0.176725	0.55008	0.327607	0.222473
H16_A0735	Rubredoxin	2.78909	2.94325	2.58822	2.39963	2.6538	3.28211	-0.493015	-0.338856	-0.693883	-0.882471	-0.628308	0.135293	0.289453	-0.065575	-0.254163	0.389456	0.543615	0.188588	0.200868	0.355028	-0.15416
H16_A0736	Type IV pilus response regulator PilG	0.40217	1.71604	1.15527	0.440231	1.1972	1.50158	-1.09941	0.214468	-0.346309	-1.06135	-0.304372	-0.795034	0.518839	-0.0419376	-0.756974	-0.0380607	1.27581	0.715036	-0.753097	0.560777	-1.31387
H16_A0737	Type IV pilus response regulator PilH	2.14065	2.62747	1.71049	1.7018	0.856013	2.21501	-0.0743554	0.412462	-0.504516	-0.513209	-1.35899	1.28464	1.77146	0.854479	0.845786	0.438853	0.925671	0.00869294	0.43016	0.916978	-0.486818
H16_A0738	Type IV pilus signal transduction protein PilI	1.84655	2.24497	1.64592	1.42962	0.68461	2.01404	-0.167481	0.230935	-0.368116	-0.584419	-1.32943	1.16194	1.56036	0.961309	0.745006	0.416938	0.815354	0.216303	0.200635	0.59905	-0.398415
H16_A0739	Type IV pilus transmembrane protein PilJ	3.10413	3.04547	2.54594	2.56268	1.33299	2.62354	0.480593	0.421934	-0.0775917	-0.0608551	-1.29055	1.77114	1.71248	1.21296	1.22969	0.541448	0.482789	-0.0167366	0.558185	0.499526	0.058659
H16_A0740	Type IV pilus protein histidine kinase/response regulator hybrid PilL	1.87452	1.7846	1.67411	1.51533	0.812959	1.85834	0.0161849	-0.0737354	-0.184227	-0.34301	-1.04538	1.06157	0.971646	0.861154	0.702371	0.359195	0.269275	0.158784	0.200412	0.110491	0.0899203
H16_A0741	conserved hypothetical protein	-0.684126	-0.567298	-0.848934	-1.13247	-1.52764	-1.49572	0.811595	0.928423	0.646787	0.36325	-0.0319206	0.843516	0.960344	0.678708	0.39517	0.448345	0.565173	0.283537	0.164808	0.281636	-0.116828
H16_A0742	MFS transporter, ACS family	0.952241	0.67433	0.957868	1.11239	0.991413	0.361617	0.590623	0.312713	0.596251	0.750776	0.629796	-0.0391723	-0.317083	-0.0335452	0.12098	-0.160152	-0.438063	-0.154525	-0.00562711	-0.283537	0.27791
H16_A0743	short chain dehydrogenase	1.35135	1.13117	1.13148	1.68928	1.34632	1.06797	0.28338	0.0632001	0.0635071	0.621307	0.278349	0.00503115	-0.215149	-0.214842	0.342958	-0.337927	-0.558107	-0.5578	0.219873	-0.000306993	0.22018
H16_A0744	conserved hypothetical protein	0.927197	1.07511	1.21268	1.1288	1.12907	1.11816	-0.190968	-0.0430592	0.0945197	0.0106322	0.010904	-0.201872	-0.0539632	0.0836157	-0.000271741	-0.2016	-0.0536914	0.0838875	-0.285488	-0.137579	-0.147909
H16_A0745	NAD-dependent aldehyde dehydrogenase	1.29102	1.20608	1.34877	1.276	0.821844	1.07482	0.216207	0.131261	0.273958	0.201183	-0.252972	0.469178	0.384232	0.526929	0.454155	0.0150238	-0.0699225	0.0727746	-0.0577508	-0.142697	0.0849463
H16_A0746	inorganic pyrophosphatase	2.96063	2.24104	1.78595	2.24421	1.64915	2.28123	0.679402	-0.0401883	-0.49528	-0.0370112	-0.632079	1.31148	0.591891	0.1368	0.595068	0.716413	-0.00317711	-0.458269	1.17468	0.455091	0.719591
H16_A0747	cytochrome b561	1.78504	1.76428	-0.188607	1.27922	2.06796	-0.0341697	1.81921	1.79845	-0.154437	1.31339	2.10212	-0.28291	-0.303678	-2.25656	-0.788734	0.505823	0.485056	-1.46783	1.97365	1.95288	0.0207675
H16_A0748	conserved hypothetical protein	-0.409305	-0.0458781	-0.103173	-0.449825	0.0810797	-0.626405	0.2171	0.580527	0.523232	0.17658	0.707485	-0.490385	-0.126958	-0.184253	-0.530905	0.0405199	0.403947	0.346652	-0.306132	0.0572951	-0.363427
H16_A0749	NAD synthase	-0.258925	-0.552437	-0.746882	-0.761579	-0.599965	-0.947454	0.688529	0.395018	0.200572	0.185875	0.347489	0.34104	0.0475283	-0.146917	-0.161614	0.502654	0.209143	0.0146974	0.487957	0.194445	0.293511
H16_A0750	nitrogen regulatory protein PII	1.40117	0.368653	0.155829	0.462076	0.37408	0.375732	1.02544	-0.00707859	-0.219903	0.0863445	-0.00165194	1.02709	-0.00542665	-0.218251	0.0879964	0.939093	-0.0934231	-0.306247	1.24534	0.212824	1.03252
H16_A0751	predicted membrane protein	0.7998	0.390383	0.618284	0.158182	0.83238	0.688084	0.111716	-0.297701	-0.0698003	-0.529902	0.144296	-0.0325793	-0.441996	-0.214096	-0.674198	0.641619	0.232202	0.460102	0.181517	-0.2279	0.409417
H16_A0752	Uncharacterized protein conserved in bacteria	0.377551	0.407348	0.592105	0.32389	0.691775	0.602301	-0.22475	-0.194953	-0.0101957	-0.278411	0.0894738	-0.314224	-0.284427	-0.0996695	-0.367885	0.053661	0.0834581	0.268216	-0.214555	-0.184757	-0.0297971
H16_A0753	thioredoxin reductase	1.28401	0.504544	0.339485	0.619259	0.361473	0.646854	0.637158	-0.14231	-0.307369	-0.0275953	-0.285381	0.922539	0.143071	-0.0219881	0.257786	0.664753	-0.114715	-0.279774	0.944527	0.165059	0.779468
H16_A0754	DNA segregation ATPase ftsk/spoIIIE proteins	0.973872	0.67148	0.710171	0.703671	1.29628	0.794908	0.178964	-0.123428	-0.0847366	-0.0912365	0.501368	-0.322404	-0.624795	-0.586104	-0.592604	0.2702	-0.0321912	0.00649987	0.2637	-0.0386911	0.302392
H16_A0755	outer membrane lipoprotein-sorting protein	-1.75534	-1.84322	-2.42059	-2.44495	-1.98341	-1.5594	-0.195949	-0.283826	-0.861191	-0.885553	-0.424013	0.228064	0.140187	-0.437177	-0.46154	0.689604	0.601727	0.0243627	0.665241	0.577364	0.087877
H16_A0756	Hypothetical protein	-1.50841	-1.19704	-2.39635	-1.96531	-1.51841	-1.56592	0.0575068	0.368879	-0.83043	-0.399391	0.0475035	0.0100033	0.321375	-0.877934	-0.446895	0.456898	0.76827	-0.431039	0.887937	1.19931	-0.311372
H16_A0757	alcohol dehydrogenase	2.81186	2.75863	0.131652	1.99819	2.84186	0.861515	1.95034	1.89711	-0.729863	1.13667	1.98034	-0.0300035	-0.0832328	-2.71021	-0.843674	0.813671	0.760442	-1.86653	2.6802	2.62697	0.0532293
H16_A0758	conserved hypothetical protein	-0.881693	-0.628964	-1.43013	-0.815791	-0.61608	0.209053	-1.09075	-0.838016	-1.63919	-1.02484	-0.825132	-0.265613	-0.0128841	-0.814054	-0.199712	-0.0659015	0.186827	-0.614343	0.548441	0.80117	-0.252729
H16_A0759	ABC-type transporter, periplasmic component: FeTfamily	4.09052	3.87047	4.27697	4.76037	2.85425	3.87899	0.211526	-0.008527	0.397979	0.881379	-1.02474	1.23627	1.01621	1.42272	1.90612	-0.669853	-0.889906	-0.4834	-0.186453	-0.406506	0.220053
H16_A0760	Hypothetical protein	3.04182	2.99675	3.71439	3.95904	2.31196	3.15373	-0.111908	-0.156984	0.560659	0.805308	-0.841769	0.729861	0.684785	1.40243	1.64708	-0.917216	-0.962292	-0.244648	-0.672567	-0.717643	0.045076
H16_A0761	ABC-type transporter, permease component: FeT family	2.36881	2.14888	2.20095	2.07381	2.4933	2.28696	0.0818489	-0.138079	-0.0860109	-0.213149	0.206339	-0.12449	-0.344418	-0.29235	-0.419488	0.294998	0.0750698	0.127138	0.16786	-0.0520681	0.219928
H16_A0762	ABC-type transporter, ATPase component	0.0206222	-0.230737	0.419758	0.41106	-0.188743	0.440338	-0.419716	-0.671075	-0.0205798	-0.0292775	-0.629081	0.209365	-0.0419942	0.608501	0.599803	-0.390438	-0.641798	0.00869763	-0.399136	-0.650495	0.25136
H16_A0763	ATPase related to the helicase subunit of the Holliday junction resolvase	0.991455	0.703295	1.00356	0.807246	0.916476	1.29608	-0.304624	-0.592784	-0.292517	-0.488833	-0.379603	0.0749796	-0.213181	0.087086	-0.10923	0.18421	-0.103951	0.196316	-0.0121064	-0.300267	0.288161
H16_A0764	Seryl-tRNA synthetase	2.45778	1.94597	1.96809	2.06018	1.77571	2.20937	0.248406	-0.263402	-0.241281	-0.149191	-0.433662	0.682068	0.17026	0.19238	0.28447	0.397597	-0.114211	-0.0920899	0.489687	-0.0221209	0.511808
H16_A0766	conserved hypothetical protein	1.2246	0.892345	0.981141	1.0012	0.884373	0.870769	0.353829	0.0215758	0.110372	0.130434	0.0136044	0.340225	0.00797145	0.0967674	0.11683	0.223395	-0.108859	-0.0200627	0.243457	-0.088796	0.332253
H16_A0767	putative membrane-associated phospholipid phosphatase, PAP2 superfamily	0.502407	0.344135	0.20013	0.161039	0.511118	0.403513	0.0988949	-0.0593778	-0.203383	-0.242473	0.107605	-0.00871055	-0.166983	-0.310988	-0.350079	0.341368	0.183095	0.0390902	0.302278	0.144005	0.158273
H16_A0768	Putative Mg2+ and Co2+ transporter	-0.496731	-0.360312	-0.60865	-0.1896	0.144858	-0.328442	-0.168289	-0.0318701	-0.280208	0.138842	0.4733	-0.64159	-0.50517	-0.753508	-0.334459	-0.307131	-0.170712	-0.41905	0.111919	0.248338	-0.136419
H16_A0769	transcriptional regulator, LysR-family	-0.897509	-1.09032	-1.51739	-0.978235	-0.735019	-1.175	0.277488	0.084679	-0.342389	0.196762	0.439978	-0.16249	-0.355299	-0.782367	-0.243216	0.0807253	-0.112083	-0.539151	0.619876	0.427068	0.192809
H16_A0770	D-amino-acid dehydrogenase	0.0234516	0.344964	0.184002	1.62785	0.149765	0.496577	-0.473125	-0.151613	-0.312574	1.13127	-0.346811	-0.126314	0.195198	0.034237	1.47808	-1.6044	-1.28289	-1.44385	-0.160551	0.160961	-0.321512
H16_A0771	ABC-type transporter, periplasmic component: PAAT family	1.05871	0.513905	0.391536	0.651783	0.149284	0.558633	0.500075	-0.0447288	-0.167097	0.0931497	-0.40935	0.909424	0.364621	0.242252	0.502499	0.406925	-0.137878	-0.260247	0.667172	0.122368	0.544804
H16_A0772	ABC-type transporter, periplasmic component: PAAT family	0.816832	0.439866	0.393122	1.16937	1.69494	0.386215	0.430617	0.0536508	0.00690736	0.78315	1.30872	-0.878103	-1.25507	-1.30181	-0.52557	-0.352533	-0.729499	-0.776243	0.42371	0.0467434	0.376966
H16_A0773	ABC-type transporter, permease component: PAAT family	1.41806	1.45995	1.71261	1.32691	2.42856	1.74721	-0.329151	-0.287257	-0.0345965	-0.420299	0.681353	-1.0105	-0.96861	-0.715949	-1.10165	0.0911481	0.133042	0.385703	-0.294555	-0.252661	-0.0418941
H16_A0774	cyanophycin synthetase	0.977061	1.24431	1.17617	1.83497	1.71973	0.919289	0.0577717	0.325018	0.256883	0.915683	0.800445	-0.742674	-0.475427	-0.543562	0.115237	-0.857911	-0.590664	-0.658799	-0.199111	0.0681352	-0.267247
H16_A0775	cyanophycin synthetase	1.18986	1.54516	1.34982	1.7496	1.52626	1.20919	-0.0193248	0.335978	0.140634	0.540413	0.317071	-0.336396	0.0189069	-0.176437	0.223342	-0.559738	-0.204436	-0.399779	-0.159959	0.195344	-0.355303
H16_A0776	ABC-type transporter, ATPase and permease components: Prot2E family	0.612017	0.776816	0.6447	0.850074	0.637708	0.248863	0.363154	0.527953	0.395837	0.601211	0.388845	-0.0256913	0.139108	0.00699155	0.212365	-0.238057	-0.0732575	-0.205374	-0.0326829	0.132116	-0.164799
H16_A0777	conserved hypothetical protein	-0.266459	-0.157332	-0.358023	-0.138445	0.272087	-0.567056	0.300597	0.409724	0.209033	0.428611	0.839142	-0.538545	-0.429419	-0.63011	-0.410531	-0.128014	-0.0188871	-0.219578	0.0915643	0.200691	-0.109127
H16_A0778	conserved hypothetical protein	0.851306	0.791686	0.378401	0.450791	0.748323	0.620144	0.231161	0.171541	-0.241744	-0.169353	0.128179	0.102982	0.0433622	-0.369923	-0.297532	0.400514	0.340894	-0.0723904	0.472905	0.413285	0.05962
H16_A0779	hypothetical fimbrial protein	-0.78568	-0.689466	-1.11892	-1.22719	-0.729445	-0.724915	-0.0607656	0.0354486	-0.394004	-0.502275	-0.00453033	-0.0562352	0.0399789	-0.389473	-0.497744	0.441509	0.537723	0.108271	0.333238	0.429452	-0.0962142
H16_A0780	signal transduction histidine kinase containing PAS/PAC sensor domain	0.708879	1.32577	0.675942	0.905239	0.134895	1.86804	-1.15916	-0.542272	-1.1921	-0.962805	-1.73315	0.573984	1.19088	0.541047	0.770344	-0.19636	0.420533	-0.229297	0.0329373	0.64983	-0.616893
H16_A0781	response regulator, NarL-family	0.428893	1.41642	0.659177	0.843026	0.311816	1.80594	-1.37705	-0.389525	-1.14677	-0.962916	-1.49413	0.117077	1.1046	0.347361	0.53121	-0.414133	0.573391	-0.183849	-0.230284	0.75724	-0.987524
H16_A0782	cytosine deaminase or related metal-dependent hydrolase	-0.675871	-0.421884	-0.895141	-0.709499	-0.695986	-0.274731	-0.40114	-0.147152	-0.62041	-0.434767	-0.421254	0.0201144	0.274102	-0.199155	-0.0135129	0.0336273	0.287615	-0.185642	0.21927	0.473257	-0.253988
H16_A0783	Hypothetical protein	-1.29379	-0.77377	-1.0921	-1.66326	-1.81728	-1.22231	-0.0714854	0.44854	0.130213	-0.440952	-0.59497	0.523485	1.04351	0.725183	0.154018	0.369467	0.889492	0.571165	-0.201698	0.318327	-0.520025
H16_A0784	Gamma-glutamyltransferase 2	-1.55682	-1.1232	-0.441026	-1.53704	-1.40111	-1.0158	-0.541016	-0.107395	0.574777	-0.521237	-0.385308	-0.155708	0.277913	0.960085	-0.135928	-0.0197794	0.413841	1.09601	-1.11579	-0.682172	-0.433621
H16_A0785	Hypothetical protein	-5.11286	-3.53357	-1.39467	-2.97255	-2.64676	-3.86055	-1.25232	0.32698	2.46588	0.887991	1.21378	-2.4661	-0.886803	1.2521	-0.325792	-2.14031	-0.561011	1.57789	-3.71819	-2.1389	-1.5793
H16_A0786	predicted phosphatase	0.790418	0.692203	1.00901	0.595537	0.815806	0.889299	-0.0988806	-0.197096	0.119716	-0.293762	-0.0734923	-0.0253883	-0.123604	0.193208	-0.220269	0.194881	0.0966655	0.413477	-0.218596	-0.316812	0.0982155
H16_A0787	2-Polyprenyl-3-methyl-5-hydroxy-6-metoxy-1,4-benzoquinol methylase	1.0939	1.09784	1.22133	0.859393	1.16781	1.26817	-0.174273	-0.170332	-0.0468416	-0.408776	-0.100361	-0.0739123	-0.0699707	0.0535195	-0.308415	0.234503	0.238445	0.361935	-0.127432	-0.12349	-0.00394162
H16_A0788	outer membrane protein or related peptidoglycan-associated (lipo)protein	4.10206	3.57438	3.21664	3.40498	3.74568	3.3508	0.751257	0.22358	-0.134158	0.0541743	0.394876	0.356381	-0.171295	-0.529034	-0.340701	0.697083	0.169406	-0.188332	0.885415	0.357739	0.527677
H16_A0789	DNA gyrase subunit A	2.40297	1.80702	1.77314	1.87466	1.79549	1.80522	0.597745	0.00179602	-0.0320796	0.0694413	-0.00973447	0.60748	0.0115305	-0.0223451	0.0791757	0.528304	-0.0676452	-0.101521	0.629825	0.0338756	0.595949
H16_A0790	conserved hypothetical protein	2.71737	1.79505	1.69114	2.13786	2.30796	2.49227	0.225102	-0.697218	-0.801129	-0.354413	-0.184313	0.409415	-0.512905	-0.616816	-0.1701	0.579515	-0.342805	-0.446716	1.02623	0.10391	0.92232
H16_A0791	phosphoserine aminotransferase	1.5026	1.18894	0.936041	1.05441	1.00742	1.24205	0.260555	-0.0531009	-0.306004	-0.187634	-0.234621	0.495176	0.18152	-0.0713832	0.0469868	0.448189	0.134533	-0.11837	0.566559	0.252903	0.313656
H16_A0792	prephenate dehydratase, Chorismate mutase	2.57259	2.20886	2.33176	2.22933	2.18933	2.56788	0.00471267	-0.359019	-0.236126	-0.338548	-0.378549	0.383262	0.0195303	0.142423	0.0400013	0.34326	-0.0204709	0.102421	0.240839	-0.122892	0.363731
H16_A0793	Histidinol-phosphate transaminase	1.64872	1.45245	1.65638	1.48485	1.71546	1.76578	-0.117055	-0.313326	-0.109397	-0.280933	-0.0503172	-0.0667382	-0.263009	-0.0590803	-0.230616	0.163878	-0.0323924	0.171536	-0.00765794	-0.203928	0.19627
H16_A0794	prephenate dehydrogenase	2.05629	1.90902	2.0705	1.70494	2.08962	2.37236	-0.316077	-0.463346	-0.30186	-0.667428	-0.282742	-0.0333344	-0.180604	-0.0191178	-0.384686	0.351351	0.204082	0.365568	-0.0142166	-0.161486	0.147269
H16_A0795	3-Enolpyruvylshikimate-5-phosphate synthetase	2.44827	2.28635	2.45178	2.42539	2.42895	2.63408	-0.185802	-0.347728	-0.182294	-0.208689	-0.205126	0.0193237	-0.142603	0.0228316	-0.00356304	0.0228868	-0.139039	0.0263946	-0.00350783	-0.165434	0.161926
H16_A0796	Membrane protein	0.159791	0.0322214	1.5103	2.32729	1.82062	0.545753	-0.385961	-0.513531	0.964548	1.78153	1.27487	-1.66083	-1.7884	-0.310318	0.506668	-2.16749	-2.29506	-0.816985	-1.35051	-1.47808	0.12757
H16_A0797	cytidylate kinase	3.31721	3.25586	3.20972	2.75126	3.13928	3.46002	-0.142809	-0.204165	-0.2503	-0.708766	-0.320747	0.177938	0.116582	0.0704471	-0.388019	0.565957	0.504601	0.458466	0.107491	0.0461349	0.0613564
H16_A0798	SSU ribosomal protein S1	3.94305	3.9721	3.61715	3.7767	3.66001	3.81968	0.123368	0.152416	-0.202532	-0.0429754	-0.159668	0.283036	0.312084	-0.0428645	0.116693	0.166343	0.195392	-0.159557	0.3259	0.354949	-0.0290485
H16_A0799	integration host factor beta subunit	3.95816	3.67398	3.38282	3.84234	3.61754	3.53849	0.419669	0.135491	-0.155675	0.303844	0.0790453	0.340624	0.0564457	-0.234721	0.224799	0.115825	-0.168353	-0.459519	0.575345	0.291166	0.284179
H16_A0800	Hypothetical protein	1.26085	1.45628	1.5706	0.887539	1.68155	1.38234	-0.121493	0.0739409	0.188257	-0.494804	0.299203	-0.420696	-0.225262	-0.110946	-0.794007	0.373311	0.568745	0.683061	-0.30975	-0.114316	-0.195434
H16_A0801	N-Acetylglucosaminyl transferase	2.45254	2.3311	2.37082	2.10828	2.4155	2.40715	0.0453938	-0.0760466	-0.0363324	-0.298868	0.00834586	0.0370479	-0.0843925	-0.0446782	-0.307213	0.344261	0.222821	0.262535	0.0817262	-0.0397142	0.12144
H16_A0802	UDP-glucose 6-dehydrogenase	2.6529	2.38066	2.4492	2.45721	2.59034	2.65893	-0.00602533	-0.278269	-0.209732	-0.201723	-0.068589	0.0625636	-0.20968	-0.141143	-0.133134	0.195698	-0.0765454	-0.00800904	0.203707	-0.0685364	0.272243
H16_A0803	D-beta-D-heptose 7-phophosphate kinase	2.70338	2.13462	2.22633	2.49077	2.48028	2.84858	-0.145207	-0.713966	-0.622253	-0.357816	-0.368308	0.2231	-0.345658	-0.253945	0.0104916	0.212609	-0.35615	-0.264437	0.477045	-0.0917131	0.568758
H16_A0804	ADP-D-beta-D-heptose 6-epimerase	1.19181	1.21215	1.10979	1.3561	1.57881	1.65986	-0.468044	-0.447708	-0.550066	-0.303754	-0.0810496	-0.386995	-0.366658	-0.469016	-0.222704	-0.164291	-0.143954	-0.246312	0.0820217	0.102358	-0.0203365
H16_A0805	conserved hypothetical protein	1.28563	1.29616	1.47023	1.40991	1.41414	1.67784	-0.392217	-0.381679	-0.207609	-0.267933	-0.263708	-0.128509	-0.117971	0.0560987	-0.00422481	-0.124284	-0.113746	0.0603235	-0.184607	-0.17407	-0.0105373
H16_A0806	Nucleobase:cation symporter 2 (NCS2) family transporter	2.78452	3.52217	3.28312	3.37928	2.70148	2.83962	-0.055093	0.682557	0.443506	0.539666	-0.13814	0.0830474	0.820697	0.581646	0.677807	-0.594759	0.14289	-0.0961607	-0.498599	0.239051	-0.73765
H16_A0807	cysteine synthase	1.25512	1.47257	1.72177	1.0165	1.01133	1.49397	-0.238854	-0.0214015	0.227792	-0.477474	-0.482647	0.243793	0.461245	0.710439	0.00517296	0.23862	0.456072	0.705266	-0.466646	-0.249194	-0.217452
H16_A0808	Membrane-bound lytic murein transglycosylase B	3.22824	2.56263	2.70245	2.75444	2.46246	3.08671	0.141529	-0.524088	-0.384267	-0.332275	-0.624252	0.76578	0.100164	0.239984	0.291976	0.473804	-0.191812	-0.0519921	0.525796	-0.13982	0.665616
H16_A0809	Deacetylase, histone deacetylase family	0.509689	0.461046	0.194025	0.32532	0.460002	0.251575	0.258114	0.20947	-0.05755	0.0737444	0.208427	0.0496869	0.00104306	-0.265977	-0.134683	0.18437	0.135726	-0.131294	0.315664	0.26702	0.0486438
H16_A0810	Enoyl-CoA hydratase/carnithine racemase	-0.693108	-0.634201	-0.529551	-0.61703	0.0201261	-0.516483	-0.176626	-0.117718	-0.0130681	-0.100548	0.536609	-0.713235	-0.654327	-0.549677	-0.637156	-0.0760782	-0.0171709	0.0874794	-0.163558	-0.10465	-0.0589073
H16_A0811	ABC-type transporter, ATPase component: MUT family	1.88297	3.44841	3.02502	2.70018	2.2963	2.66935	-0.786384	0.779065	0.355673	0.0308345	-0.373048	-0.413337	1.15211	0.728721	0.403882	-0.817219	0.748231	0.324838	-1.14206	0.423393	-1.56545
H16_A0812	ABC-type transporter, permease component: MUT family	0.313817	1.3564	0.905541	0.786195	0.810766	0.704123	-0.390306	0.652275	0.201418	0.0820722	0.106643	-0.496949	0.545632	0.094775	-0.0245707	-0.472378	0.570202	0.119346	-0.591724	0.450857	-1.04258
H16_A0813	ABC-type transporter, periplasmic component: MUTfamily	2.99978	4.28668	3.3926	3.51141	3.68626	3.16526	-0.165487	1.12141	0.227336	0.34614	0.520997	-0.686483	0.600415	-0.293661	-0.174856	-0.511627	0.775272	-0.118805	-0.392822	0.894076	-1.2869
H16_A0814	electron transfer flavoprotein beta-subunit	3.53801	4.99709	4.78914	4.65981	3.71117	2.40186	1.13615	2.59524	2.38728	2.25795	1.30931	-0.173165	1.28592	1.07797	0.948638	-1.1218	0.337283	0.12933	-1.25113	0.207953	-1.45909
H16_A0815	electron transfer flavoprotein alpha subunit	3.62978	4.97766	4.95521	4.79398	3.72424	2.401	1.22878	2.57666	2.55422	2.39298	1.32325	-0.0944634	1.25342	1.23097	1.06973	-1.1642	0.183684	0.161238	-1.32543	0.022446	-1.34788
H16_A0816	Acyl-CoA dehydrogenase	1.64325	3.40247	3.47059	3.39645	4.33179	0.580884	1.06237	2.82158	2.8897	2.81556	3.75091	-2.68854	-0.929322	-0.861203	-0.935342	-1.7532	0.00602058	0.0741395	-1.82734	-0.0681189	-1.75922
H16_A0817	D-amino-acid dehydrogenase	-8.51016	-5.22079	-4.73091	-4.9553	-3.32745	-8.55773	0.0475694	3.33694	3.82682	3.60243	5.23028	-5.18271	-1.89334	-1.40346	-1.62785	-3.55486	-0.265492	0.22439	-3.77925	-0.489883	-3.28937
H16_A0818	transcriptional regulator, AsnC-family	-3.53836	-3.07418	-2.56346	-2.97948	-2.10831	-3.51751	-0.0208516	0.443333	0.954048	0.538031	1.4092	-1.43005	-0.965866	-0.455151	-0.871168	-0.558882	-0.094698	0.416017	-0.9749	-0.510715	-0.464184
H16_A0819	Hypothetical protein, truncated	-3.26494	-2.59534	-2.23001	-2.79483	-1.76981	-3.14147	-0.123476	0.546125	0.911457	0.346639	1.37166	-1.49513	-0.825532	-0.4602	-1.02502	-0.470115	0.199487	0.564818	-1.03493	-0.365331	-0.669602
H16_A0820	Site-specific recombinase XerD	-3.3486	-1.62539	-2.18717	-2.06342	-1.48151	-2.91037	-0.438235	1.28498	0.723196	0.846946	1.42886	-1.86709	-0.143875	-0.705663	-0.581913	-1.28518	0.438038	-0.12375	-1.16143	0.561788	-1.72322
H16_A0821	Hypothetical protein	-3.15637	-1.49141	-2.32584	-2.15349	-1.76353	-2.77327	-0.3831	1.28186	0.447425	0.619778	1.00974	-1.39284	0.272119	-0.562311	-0.389958	-1.00288	0.662077	-0.172353	-0.830525	0.83443	-1.66496
H16_A0822	putative phage integrase	-2.14339	-1.13508	-1.64121	-1.63584	-1.56176	-1.8531	-0.290288	0.718022	0.211886	0.217257	0.291336	-0.581625	0.426686	-0.0794503	-0.0740792	-0.507546	0.500765	-0.00537108	-0.502175	0.506136	-1.00831
H16_A0823	Hypothetical protein	-1.08829	-0.447703	-0.683829	-0.620275	-0.41718	-0.805556	-0.282731	0.357853	0.121727	0.185281	0.388376	-0.671108	-0.0305234	-0.266649	-0.203095	-0.468013	0.172571	-0.0635542	-0.404459	0.236126	-0.640584
H16_A0824	Hypothetical protein	-0.966877	-0.515465	-0.712862	-0.914435	-0.873638	-0.0125947	-0.954282	-0.502871	-0.700267	-0.90184	-0.861044	-0.0932387	0.358173	0.160776	-0.0407966	-0.0524421	0.39897	0.201573	-0.254015	0.197397	-0.451412
H16_A0825	Hypothetical protein	-1.34519	-0.966589	-1.43763	-1.10893	-1.45926	-0.626976	-0.718217	-0.339614	-0.810655	-0.481957	-0.832289	0.114072	0.492675	0.0216334	0.350332	-0.23626	0.142343	-0.328699	0.0924386	0.471041	-0.378603
H16_A0826	Hypothetical protein	-0.807939	-0.199991	-0.345605	-0.626552	-0.56893	0.189021	-0.99696	-0.389012	-0.534626	-0.815573	-0.757951	-0.239009	0.368939	0.223325	-0.0576219	-0.181387	0.426561	0.280947	-0.462334	0.145614	-0.607948
H16_A0827	response regulator containing an adenylate cyclase effector domain	-3.68196	-2.71331	-3.59688	-3.65692	-3.16086	-3.54428	-0.137677	0.830972	-0.0526015	-0.112641	0.383418	-0.521094	0.447555	-0.436019	-0.496059	-0.0250357	0.943613	0.0600395	-0.0850751	0.883574	-0.968649
H16_A0828	signal transduction histidine kinase containing a receiver domain (hybrid) and a PAS sensor domain	-4.75465	-3.50137	-3.88958	-4.23141	-3.74076	-4.73484	-0.019812	1.23347	0.845259	0.503434	0.994078	-1.01389	0.239396	-0.148819	-0.490644	-0.523246	0.730039	0.341825	-0.865071	0.388215	-1.25329
H16_A0829	Membrane protein related to metalloendopeptidases	0.0208161	-0.25443	-0.474717	-0.743097	-0.439518	-0.143313	0.164129	-0.111117	-0.331404	-0.599784	-0.296205	0.460334	0.185088	-0.0351988	-0.303579	0.763913	0.488667	0.26838	0.495533	0.220287	0.275246
H16_A0830	cytochrome c553	-0.717312	0.033429	-0.383788	-0.306472	-0.261074	-0.0409888	-0.676323	0.0744179	-0.342799	-0.265483	-0.220085	-0.456238	0.294503	-0.122714	-0.0453975	-0.41084	0.339901	-0.0773166	-0.333524	0.417217	-0.750741
H16_A0831	monoamine oxidase (Flavin containing)	0.672792	0.615035	0.0128729	0.729521	0.707464	0.962019	-0.289226	-0.346984	-0.949146	-0.232497	-0.254555	-0.0346714	-0.0924289	-0.694591	0.0220573	-0.0567287	-0.114486	-0.716648	0.659919	0.602162	0.0577575
H16_A0832	putative phytanoyl-CoA dioxygenase	0.0263293	0.235406	0.13635	0.461413	-0.344481	0.63737	-0.61104	-0.401963	-0.50102	-0.175957	-0.981851	0.370811	0.579888	0.480831	0.805894	-0.435084	-0.226007	-0.325063	-0.110021	0.0990563	-0.209077
H16_A0833	putative translation initiation inhibitor, yjgF family	-0.0171613	0.925445	0.371609	1.0101	-0.168715	0.965977	-0.983139	-0.0405317	-0.594368	0.0441258	-1.13469	0.151553	1.09416	0.540324	1.17882	-1.02726	-0.0846575	-0.638494	-0.38877	0.553837	-0.942607
H16_A0834	conserved hypothetical protein	1.45347	0.791941	0.434568	0.860256	0.807325	1.29666	0.156808	-0.504718	-0.862091	-0.436403	-0.489333	0.646141	-0.0153841	-0.372757	0.0529306	0.593211	-0.0683147	-0.425688	1.0189	0.357373	0.661525
H16_A0835	protein of unknown function	0.671348	0.290619	-0.156096	0.161203	-0.26649	0.155743	0.515605	0.134876	-0.311839	0.0054602	-0.422233	0.937838	0.557109	0.110394	0.427693	0.510145	0.129416	-0.317299	0.827444	0.446715	0.380729
H16_A0836	predicted exporter of the RND superfamily	-0.0445616	-0.0361123	-0.979748	-0.583751	-0.435732	-0.716705	0.672143	0.680592	-0.263043	0.132954	0.280973	0.39117	0.399619	-0.544016	-0.148019	0.539189	0.547639	-0.395997	0.935186	0.943635	-0.00844925
H16_A0837	conserved hypothetical protein	0.292799	0.530854	-0.266672	0.0938535	-0.181092	0.138469	0.154329	0.392384	-0.405141	-0.0446159	-0.319561	0.473891	0.711945	-0.08558	0.274945	0.198945	0.437	-0.360525	0.559471	0.797525	-0.238055
H16_A0838	conserved hypothetical protein	0.677254	0.406571	-0.399024	0.731554	0.238028	0.403643	0.273611	0.00292812	-0.802667	0.327911	-0.165615	0.439226	0.168543	-0.637052	0.493526	-0.0543	-0.324983	-1.13058	1.07628	0.805595	0.270683
H16_A0839	Acyl-CoA synthetase (AMP-forming)/AMP-acid ligase II	0.728261	0.568204	0.126307	0.781474	0.316592	1.15062	-0.422359	-0.582416	-1.02431	-0.369146	-0.834028	0.411669	0.251612	-0.190285	0.464882	-0.0532129	-0.213269	-0.655167	0.601954	0.441897	0.160057
H16_A0840	3-Ketoacyl-CoA-thiolase P-44/SCP2	1.23851	1.13579	1.10135	1.58953	0.845852	1.84536	-0.606852	-0.709571	-0.744014	-0.255829	-0.999508	0.392656	0.289937	0.255494	0.743679	-0.351023	-0.453742	-0.488185	0.137162	0.0344428	0.102719
H16_A0841	D-amino-acid dehydrogenase	0.297639	0.290258	-0.268407	0.252558	-0.126691	0.263182	0.0344577	0.0270764	-0.531589	-0.0106239	-0.389873	0.42433	0.416949	-0.141716	0.379249	0.0450816	0.0377004	-0.520965	0.566046	0.558665	0.00738123
H16_A0842	transcriptional regulator, TetR/AcrR-family	2.60969	1.73352	1.27732	2.01995	1.37599	1.97107	0.638617	-0.237554	-0.693751	0.0488798	-0.595079	1.2337	0.357525	-0.0986726	0.643958	0.589738	-0.286433	-0.742631	1.33237	0.456197	0.876171
H16_A0843	Acyl-CoA dehydrogenase	1.09659	1.8692	0.813638	1.6148	0.891491	1.69715	-0.600556	0.172049	-0.883509	-0.0823487	-0.805657	0.205101	0.977706	-0.0778523	0.723308	-0.518207	0.254398	-0.801161	0.282953	1.05556	-0.772605
H16_A0844	Hypothetical protein	1.00473	1.06659	0.471575	0.58771	0.802464	0.860963	0.143768	0.205625	-0.389388	-0.273253	-0.0584987	0.202266	0.264124	-0.330889	-0.214754	0.41702	0.478878	-0.116135	0.533155	0.595013	-0.0618575
H16_A0845	L-Amino-acid oxidase	0.549902	0.688114	0.540562	0.88176	0.617077	1.60934	-1.05944	-0.921223	-1.06878	-0.727577	-0.992261	-0.0671746	0.0710377	-0.0765144	0.264684	-0.331858	-0.193646	-0.341198	0.00933978	0.147552	-0.138212
H16_A0846	cytochrome c553	0.172381	0.150375	-0.174216	0.13418	-0.364466	0.29262	-0.120239	-0.142245	-0.466836	-0.15844	-0.657086	0.536847	0.514841	0.19025	0.498646	0.0382013	0.0161947	-0.308396	0.346597	0.324591	0.0220066
H16_A0847	putative transport system permease	-0.00392885	0.229993	-0.135037	0.424319	-0.336205	0.402825	-0.406754	-0.172832	-0.537862	0.0214941	-0.73903	0.332276	0.566198	0.201168	0.760524	-0.428248	-0.194326	-0.559356	0.131108	0.36503	-0.233922
H16_A0848	predicted aminoglycoside phosphotransferase	-0.871756	-0.507262	-0.921677	-0.216083	-0.385233	-0.00619491	-0.865561	-0.501067	-0.915482	-0.209888	-0.379038	-0.486523	-0.122029	-0.536445	0.16915	-0.655673	-0.291179	-0.705594	0.0499216	0.414416	-0.364494
H16_A0849	dehydrogenase with different specificities (related to short-chain alcohol dehydrogenases)	1.39064	1.44207	0.794068	1.10521	1.21104	1.70435	-0.313703	-0.262278	-0.910279	-0.599133	-0.493309	0.179606	0.231032	-0.41697	-0.105824	0.28543	0.336855	-0.311146	0.596576	0.648001	-0.0514252
H16_A0850	NAD(P) transhydrogenase subunit alpha 1	3.35158	3.13964	3.38647	2.9796	2.53195	3.07598	0.275595	0.0636618	0.310486	-0.0963828	-0.544034	0.819629	0.607696	0.85452	0.447651	0.371978	0.160045	0.406869	-0.0348909	-0.246824	0.211933
H16_A0851	NAD(P) transhydrogenase subunit alpha 2	3.37759	3.1081	3.02016	3.31115	2.50973	2.54441	0.833189	0.563695	0.475753	0.766747	-0.0346782	0.867868	0.598373	0.510431	0.801425	0.0664422	-0.203053	-0.290994	0.357436	0.0879414	0.269495
H16_A0852	NAD(P) transhydrogenase subunit beta	3.33293	2.85177	3.39258	3.42814	2.54728	2.68516	0.647762	0.166603	0.707414	0.742978	-0.137884	0.785645	0.304487	0.845297	0.880862	-0.0952163	-0.576375	-0.0355644	-0.0596519	-0.540811	0.481159
H16_A0853	Lactamase B	0.743901	0.925562	0.0452149	0.619818	0.564116	0.442629	0.301273	0.482933	-0.397414	0.17719	0.121488	0.179785	0.361446	-0.518901	0.055702	0.124083	0.305744	-0.574603	0.698687	0.880347	-0.18166
H16_A0854	outer membrane protein (porin)	1.78401	1.80012	1.10413	1.15455	1.27298	1.69057	0.0934398	0.109546	-0.586441	-0.536017	-0.417586	0.511026	0.527132	-0.168854	-0.118431	0.629457	0.645563	-0.0504239	0.67988	0.695987	-0.0161065
H16_A0855	transcriptional regulator, TetR/AcrR-family	2.08205	2.01522	1.16291	2.05769	1.72863	1.96675	0.115298	0.0484675	-0.80384	0.0909418	-0.238123	0.353421	0.286591	-0.565717	0.329065	0.0243561	-0.0424742	-0.894782	0.919138	0.852308	0.0668304
H16_A0856	L-Amino-acid oxidase	2.20393	2.07356	1.47643	2.04801	1.70716	2.286	-0.0820731	-0.212449	-0.809576	-0.237992	-0.578846	0.496773	0.366396	-0.230731	0.340854	0.155918	0.0255421	-0.571585	0.727503	0.597127	0.130376
H16_A0857	D-amino-acid dehydrogenase	0.751934	0.574173	0.120702	0.5229	-0.0533452	0.782615	-0.030681	-0.208442	-0.661912	-0.259714	-0.83596	0.805279	0.627518	0.174048	0.576246	0.229033	0.0512728	-0.402198	0.631231	0.453471	0.177761
H16_A0858	MFS transporter, AAHS family	2.04806	1.48494	0.976975	1.81003	0.921092	2.03918	0.00888102	-0.554242	-1.0622	-0.22915	-1.11809	1.12697	0.563844	0.0558825	0.888936	0.238031	-0.325092	-0.833053	1.07108	0.507961	0.563123
H16_A0859	putative translation factor YjgH (putative endoribonuclease)	2.32453	1.90155	1.34209	2.01309	0.875015	2.73055	-0.406025	-0.829005	-1.38846	-0.71746	-1.85554	1.44951	1.02653	0.467075	1.13808	0.311435	-0.111545	-0.671002	0.982437	0.559457	0.42298
H16_A0860	putative phytanoyl-CoA dioxygenase	2.96929	2.5293	1.71819	2.50774	1.43593	2.9203	0.0489894	-0.391001	-1.20211	-0.412556	-1.48436	1.53335	1.09336	0.282259	1.07181	0.461546	0.0215557	-0.789549	1.25109	0.811105	0.43999
H16_A0861	alcohol dehydrogenase, class IV	-0.716771	0.0768776	-0.557852	-0.545626	-0.514407	-0.598103	-0.118668	0.674981	0.0402513	0.0524774	0.0836965	-0.202365	0.591284	-0.0434452	-0.0312191	-0.171145	0.622504	-0.0122261	-0.158919	0.63473	-0.793649
H16_A0862	putative acyl-CoA dehydrogenase	-1.44235	-1.03108	-1.63571	-1.5734	-1.4412	-1.53512	0.0927669	0.504037	-0.100592	-0.0382853	0.0939172	-0.00115031	0.410119	-0.19451	-0.132202	0.131052	0.542322	-0.0623071	0.193359	0.604629	-0.41127
H16_A0863	Acyl-CoA dehydrogenase	-0.673002	-0.502636	-0.478885	-0.592089	-0.375861	-0.732165	0.059163	0.229529	0.253279	0.140076	0.356304	-0.297141	-0.126775	-0.103025	-0.216228	-0.080913	0.0894532	0.113203	-0.194116	-0.0237502	-0.170366
H16_A0864	transcriptional regulator, LuxR-family	0.493567	0.242041	0.337591	0.224338	0.39361	0.293398	0.200169	-0.0513575	0.0441925	-0.0690599	0.100212	0.0999567	-0.151569	-0.0560193	-0.169272	0.269228	0.0177024	0.113252	0.155976	-0.09555	0.251526
H16_A0865	Enoyl-CoA hydratase/carnithine racemase	-1.14165	-0.411799	-1.7077	-1.02805	-1.24905	-1.70016	0.558506	1.28836	-0.00754406	0.672104	0.451101	0.107406	0.837256	-0.458645	0.221004	-0.113598	0.616252	-0.679649	0.56605	1.2959	-0.72985
H16_A0866	Acyl-CoA synthetase (AMP-forming)/AMP-acid ligase II	-0.214901	0.666625	-1.20025	-0.713881	-1.38785	-1.1579	0.943002	1.82453	-0.0423438	0.444021	-0.229947	1.17295	2.05447	0.187603	0.673968	0.498981	1.38051	-0.486365	0.985346	1.86687	-0.881526
H16_A0867	Acetyl-CoA acetyltransferase	-0.227459	0.615135	-1.14604	-0.702443	-0.8583	-0.807631	0.580172	1.42277	-0.338414	0.105188	-0.0506693	0.630842	1.47344	-0.287744	0.155857	0.474984	1.31758	-0.443602	0.918586	1.76118	-0.842594
H16_A0868	Acetyl-CoA acetyltransferase	0.0717114	0.609111	-0.298236	-0.295906	-0.810468	0.22121	-0.149498	0.387901	-0.519445	-0.517116	-1.03168	0.882179	1.41958	0.512232	0.514562	0.367617	0.905017	-0.00232974	0.369947	0.907346	-0.537399
H16_A0869	protein of unknown function	-0.0192574	0.1353	-0.392358	-0.553582	-0.762722	0.0422202	-0.0614776	0.0930793	-0.434579	-0.595802	-0.804942	0.743465	0.898022	0.370364	0.20914	0.534324	0.688881	0.161223	0.373101	0.527658	-0.154557
H16_A0870	protein of unknown function	0.0627983	0.294655	-0.298446	-0.277388	-0.662715	0.412359	-0.349561	-0.117705	-0.710805	-0.689747	-1.07507	0.725514	0.95737	0.36427	0.385327	0.340186	0.572043	-0.0210575	0.361244	0.5931	-0.231856
H16_A0871	Acyl-CoA synthetase (AMP-forming)/AMP-acid ligase II	0.203723	0.376155	-0.196457	0.0191346	-0.286299	0.383276	-0.179552	-0.00712094	-0.579733	-0.364141	-0.669575	0.490022	0.662454	0.0898418	0.305434	0.184589	0.35702	-0.215592	0.400181	0.572612	-0.172431
H16_A0872	Acetyl-CoA acetyltransferase	-0.400331	-0.734747	-0.896268	-0.808686	-1.20276	-0.261162	-0.139169	-0.473585	-0.635106	-0.547523	-0.9416	0.802431	0.468015	0.306494	0.394076	0.408354	0.0739386	-0.0875826	0.495937	0.161521	0.334416
H16_A0873	Enoyl-CoA hydratase/carnithine racemase	1.00193	0.0200129	-0.0761358	-0.157552	0.144582	0.433401	0.568531	-0.413388	-0.509537	-0.590953	-0.288819	0.857351	-0.124569	-0.220718	-0.302134	1.15948	0.177564	0.0814158	1.07807	0.0961486	0.98192
H16_A0874	short chain dehydrogenase	-0.0564153	-0.178019	-0.206403	-0.20339	-0.304121	0.727145	-0.78356	-0.905164	-0.933548	-0.930534	-1.03127	0.247706	0.126102	0.0977174	0.100731	0.146974	0.0253705	-0.00301375	0.149988	0.0283842	0.121604
H16_A0875	Hypothetical protein	0.491844	-0.0527277	0.292069	0.331239	0.0740265	1.18638	-0.69454	-1.23911	-0.894315	-0.855145	-1.11236	0.417818	-0.126754	0.218042	0.257213	0.160605	-0.383967	-0.0391702	0.199775	-0.344797	0.544572
H16_A0876	secretory lipase	-0.61664	-0.484272	-0.943713	-1.09351	-1.40561	-0.819741	0.203101	0.33547	-0.123971	-0.273767	-0.585865	0.788966	0.921335	0.461894	0.312099	0.476867	0.609236	0.149795	0.327072	0.459441	-0.132369
H16_A0877	Hypothetical protein	2.08249	2.27532	1.85492	2.23638	1.31745	2.20584	-0.123353	0.0694762	-0.350925	0.0305327	-0.888392	0.765039	0.957868	0.537467	0.918924	-0.153886	0.0389435	-0.381457	0.227572	0.420401	-0.192829
H16_A0878	Hypothetical protein	0.865377	1.37624	1.33721	1.19192	1.16482	1.49454	-0.629164	-0.118297	-0.157335	-0.30262	-0.329725	-0.299439	0.211428	0.172391	0.0271051	-0.326544	0.184323	0.145285	-0.471829	0.0390378	-0.510867
H16_A0879	Hypothetical protein	2.02289	2.44192	2.76654	2.26751	2.17292	2.76388	-0.740988	-0.321966	0.00265376	-0.496373	-0.590961	-0.150027	0.268995	0.593615	0.0945874	-0.244615	0.174408	0.499027	-0.743642	-0.324619	-0.419022
H16_A0880	reverse transcriptase like protein	2.07909	2.16749	2.32934	2.31132	1.75679	2.43651	-0.357416	-0.26902	-0.107167	-0.125189	-0.67972	0.322304	0.4107	0.572553	0.554531	-0.232227	-0.143831	0.0180221	-0.250249	-0.161853	-0.0883962
H16_A0881	ISAE1 Orf2 fusion protein	1.22251	0.807443	1.94121	0.898462	0.299517	1.02457	0.197938	-0.217127	0.916638	-0.126108	-0.725053	0.922991	0.507926	1.64169	0.598945	0.324046	-0.091019	1.04275	-0.718699	-1.13376	0.415065
H16_A0882	Transposase	1.30891	1.76313	6.16668	5.80672	4.06914	4.34648	-3.03757	-2.58335	1.8202	1.46024	-0.27734	-2.76023	-2.30601	2.09754	1.73758	-4.49782	-4.04359	0.359952	-4.85777	-4.40355	-0.454225
H16_A0883	Hypothetical protein	0.91177	1.24655	0.849221	0.915761	0.566866	0.853577	0.0581929	0.392968	-0.00435624	0.0621837	-0.286711	0.344904	0.679679	0.282354	0.348894	-0.00399075	0.330785	-0.0665399	0.0625492	0.397325	-0.334775
H16_A0884	conserved hypothetical protein	0.972839	1.2337	1.78906	1.18979	1.18522	1.76187	-0.789032	-0.528175	0.0271851	-0.572082	-0.576647	-0.212385	0.0484721	0.603832	0.00456523	-0.21695	0.0439068	0.599267	-0.816217	-0.55536	-0.260857
H16_A0885	Hypothetical protein	0.791671	1.19273	1.49213	0.969139	0.766837	1.50915	-0.717475	-0.316416	-0.017019	-0.540007	-0.742309	0.0248344	0.425893	0.72529	0.202302	-0.177468	0.223591	0.522988	-0.700456	-0.299397	-0.401059
H16_A0886	Hypothetical protein	-2.27435	-1.97204	-2.69648	-2.34179	-1.87293	-2.25099	-0.0233635	0.278946	-0.445485	-0.0908015	0.37806	-0.401423	-0.0991134	-0.823545	-0.468861	0.067438	0.369748	-0.354684	0.422122	0.724432	-0.30231
H16_A0887	DNA repair photolyase	-0.910198	-1.49126	-2.06977	-1.48885	-1.05747	-1.04989	0.139696	-0.441366	-1.01987	-0.438958	-0.00757925	0.147275	-0.433787	-1.01229	-0.431379	0.578654	-0.00240765	-0.580915	1.15957	0.578507	0.581062
H16_A0889	transcriptional regulator, LysR-family	-0.179396	-0.536161	-0.117023	-0.448419	-0.0506554	0.530877	-0.710273	-1.06704	-0.6479	-0.979296	-0.581532	-0.128741	-0.485506	-0.0663681	-0.397764	0.269023	-0.0877421	0.331396	-0.0623725	-0.419138	0.356765
H16_A0890	predicted membrane protein	-2.15248	-2.15506	-2.27497	-2.44145	-1.69647	-1.91389	-0.238594	-0.24117	-0.361081	-0.527559	0.217417	-0.456011	-0.458587	-0.578498	-0.744976	0.288966	0.286389	0.166478	0.122487	0.119911	0.00257636
H16_A0891	Hypothetical protein	-4.63506	-4.5768	-5.59205	-5.04883	-3.32527	-4.38401	-0.251048	-0.192788	-1.20803	-0.664816	1.05875	-1.30979	-1.25153	-2.26678	-1.72356	0.413768	0.472028	-0.543217	0.956985	1.01524	-0.0582604
H16_A0892	Hypothetical protein	-4.17706	-4.0889	-4.2707	-4.83956	-3.35675	-4.44107	0.264008	0.352171	0.170373	-0.398489	1.08433	-0.820317	-0.732154	-0.913953	-1.48281	0.662497	0.75066	0.568861	0.0936358	0.181799	-0.088163
H16_A0893	Glucose/sorbosone dehydrogenase	-1.85219	-1.46467	-1.22073	-1.78874	-1.22007	-2.0396	0.187411	0.574923	0.818867	0.250859	0.819524	-0.632113	-0.244601	-0.0006573	-0.568665	-0.0634485	0.324064	0.568008	-0.631456	-0.243944	-0.387512
H16_A0894	SSU ribosomal protein S16	1.08284	1.51335	1.54686	0.900795	0.666384	1.95151	-0.86867	-0.438158	-0.404652	-1.05072	-1.28513	0.416458	0.846971	0.880477	0.234411	0.182047	0.612559	0.646065	-0.464018	-0.0335059	-0.430512
H16_A0895	RimM protein required for 16S rRNA processing	3.36511	3.75936	3.9568	3.12119	2.77144	4.17551	-0.810398	-0.416149	-0.21871	-1.05431	-1.40407	0.593669	0.987919	1.18536	0.349753	0.243917	0.638166	0.835605	-0.591688	-0.197439	-0.394249
H16_A0896	tRNA (guanine-N1-)-methyltransferase	2.72889	2.79212	2.97284	2.76371	2.43888	3.12338	-0.394491	-0.331268	-0.15054	-0.359673	-0.684506	0.290015	0.353238	0.533966	0.324833	-0.0348173	0.0284057	0.209133	-0.24395	-0.180727	-0.063223
H16_A0897	LSU ribosomal protein L19	2.39164	2.66349	2.29884	2.67811	2.23891	2.3828	0.00883718	0.280684	-0.0839612	0.295307	-0.143892	0.152729	0.424576	0.059931	0.439199	-0.28647	-0.0146234	-0.379268	0.0927983	0.364645	-0.271847
H16_A0898	NTP pyrophosphohydrolase (oxidative damage repair enzyme)	0.33765	0.0647682	-0.12912	-0.102989	0.442181	-0.132839	0.470489	0.197607	0.00371966	0.0298505	0.575021	-0.104531	-0.377413	-0.571301	-0.54517	0.440639	0.167757	-0.0261309	0.46677	0.193888	0.272882
H16_A0899	predicted sulfurtransferase	2.94707	1.75639	1.47895	1.78815	1.84599	2.23427	0.7128	-0.477874	-0.755318	-0.446118	-0.388274	1.10107	-0.0895999	-0.367044	-0.057844	1.15892	-0.0317559	-0.3092	1.46812	0.277444	1.19067
H16_A0900	DNA polymerase III alpha subunit	0.396418	-0.0738212	0.261806	0.017962	0.475789	0.380674	0.0157443	-0.454495	-0.118868	-0.362712	0.0951155	-0.0793712	-0.54961	-0.213983	-0.457827	0.378456	-0.0917833	0.243844	0.134612	-0.335627	0.470239
H16_A0901	Glycosyltransferase	1.8402	2.12117	2.01375	1.96104	2.01045	2.09298	-0.252778	0.028192	-0.079232	-0.13194	-0.0825324	-0.170246	0.110724	0.00330046	-0.0494078	-0.120838	0.160132	0.0527083	-0.173546	0.107424	-0.28097
H16_A0902	glycosyltransferase involved in cell wall biogenesis	1.92201	1.76779	1.95889	1.51381	1.71479	1.83852	0.0834865	-0.070725	0.120368	-0.324705	-0.123724	0.20721	0.0529989	0.244092	-0.200981	0.408192	0.25398	0.445073	-0.0368813	-0.191093	0.154211
H16_A0903	glycosyltransferase involved in LPS biosynthesis	1.29768	1.57949	1.63404	1.2217	1.10135	2.15671	-0.859029	-0.577218	-0.522672	-0.935008	-1.05536	0.196335	0.478146	0.532692	0.120356	0.0759788	0.35779	0.412336	-0.336357	-0.0545463	-0.281811
H16_A0904	ABC-type transporter, ATPase and permease components: LipidE family	2.52205	2.78088	2.77857	2.84115	2.57282	3.11964	-0.597593	-0.33876	-0.341073	-0.278493	-0.546828	-0.050765	0.208068	0.205755	0.268335	-0.3191	-0.0602669	-0.0625795	-0.25652	0.00231256	-0.258833
H16_A0905	ADP-heptose:LPS heptosyltransferase II	2.46366	2.53892	2.64388	2.40293	1.68311	2.76465	-0.300989	-0.225727	-0.12077	-0.361721	-1.08154	0.780551	0.855813	0.96077	0.719819	0.0607315	0.135994	0.240951	-0.18022	-0.104957	-0.0752624
H16_A0906	uncharacterized conserved protein	-0.407754	-0.0651024	-0.698175	-0.151069	-0.115588	-0.383784	-0.0239699	0.318682	-0.314391	0.232715	0.268197	-0.292167	0.0504851	-0.582588	-0.0354815	-0.256685	0.0859666	-0.547106	0.290421	0.633073	-0.342652
H16_A0907	conserved hypothetical protein	-1.59167	-1.33593	-1.75612	-1.6259	-1.16269	-1.38678	-0.20489	0.0508573	-0.369332	-0.23912	0.224099	-0.428989	-0.173242	-0.593432	-0.463219	0.0342295	0.289977	-0.130213	0.164442	0.42019	-0.255748
H16_A0908	Membrane protein	-2.95046	-2.36186	-2.63326	-2.60048	-1.93062	-2.23068	-0.719779	-0.131179	-0.402577	-0.369799	0.300067	-1.01985	-0.431246	-0.702644	-0.669866	-0.34998	0.23862	-0.0327779	-0.317202	0.271398	-0.5886
H16_A0909	Ribonuclease G and E	0.34423	0.0764608	-0.00706942	0.19964	0.391835	-0.0284496	0.37268	0.10491	0.0213801	0.22809	0.420285	-0.0476052	-0.315375	-0.398905	-0.192195	0.14459	-0.123179	-0.206709	0.3513	0.0835302	0.267769
H16_A0910	Nucleotide-binding protein implicated in inhibition of septum formation	1.20611	1.34401	1.5222	1.27876	1.36643	1.7143	-0.508196	-0.370291	-0.1921	-0.435545	-0.347867	-0.160329	-0.0224239	0.155766	-0.0876782	-0.072651	0.0652543	0.243445	-0.316096	-0.17819	-0.137905
H16_A0911	uncharacterized conserved protein	2.47967	2.66113	2.97428	2.4105	2.53221	2.94576	-0.466092	-0.284629	0.0285179	-0.535263	-0.413545	-0.0525465	0.128916	0.442063	-0.121718	0.069171	0.250634	0.563781	-0.49461	-0.313147	-0.181463
H16_A0912	uncharacterized conserved protein	1.40229	1.28722	1.15661	1.14236	1.07746	1.21722	0.185072	0.0700047	-0.0606093	-0.0748594	-0.13976	0.324832	0.209765	0.0791506	0.0649006	0.259931	0.144864	0.01425	0.245681	0.130614	0.115067
H16_A0913	nicotinic acid mono-nucleotide adenylyltransferase	0.707045	0.991571	1.29821	0.879083	1.11237	1.35245	-0.645401	-0.360875	-0.0542359	-0.473363	-0.240079	-0.405321	-0.120796	0.185843	-0.233283	-0.172038	0.112488	0.419127	-0.591165	-0.306639	-0.284526
H16_A0914	Coproporphyrinogen III oxidase	0.352957	0.562771	0.78967	0.533552	0.681985	0.841293	-0.488336	-0.278522	-0.0516235	-0.307742	-0.159308	-0.329028	-0.119214	0.107685	-0.148433	-0.180595	0.0292194	0.256118	-0.436713	-0.226899	-0.209814
H16_A0915	Phosphoribosylamine-glycine ligase	3.05269	2.59401	2.53345	2.67322	2.46168	2.7463	0.306391	-0.152283	-0.212846	-0.0730815	-0.284619	0.59101	0.132336	0.0717727	0.211537	0.379473	-0.0792013	-0.139765	0.519238	0.0605633	0.458674
H16_A0916	conserved hypothetical protein	3.15238	2.88756	2.76652	2.68473	2.43233	2.8896	0.26278	-0.00203884	-0.123081	-0.204874	-0.457274	0.720054	0.455235	0.334193	0.2524	0.467654	0.202835	0.0817929	0.385861	0.121042	0.264819
H16_A0917	Predicted ATPase	1.08177	0.798167	0.572533	0.849642	0.925237	0.823333	0.258439	-0.0251668	-0.250801	0.0263083	0.101904	0.156535	-0.127071	-0.352704	-0.0755955	0.232131	-0.0514751	-0.277109	0.50924	0.225634	0.283606
H16_A0918	uracil phosphoribosyltransferase	2.58978	2.58106	2.18605	2.4012	2.29376	2.40606	0.183723	0.175002	-0.220007	-0.00485898	-0.112299	0.296022	0.287301	-0.107709	0.10744	0.188582	0.179861	-0.215148	0.403731	0.395009	0.00872115
H16_A0919	MFS transporter, SP family	1.44745	0.285366	2.22427	1.0928	0.301055	0.63416	0.813293	-0.348795	1.59011	0.458636	-0.333105	1.1464	-0.0156893	1.92321	0.791741	0.354657	-0.80743	1.13147	-0.776813	-1.9389	1.16209
H16_A0920	Aerobic-type carbon monoxide dehydrogenase homolog, large subunit	-0.0694494	-0.720681	0.161811	-0.22439	-0.0608989	-0.269778	0.200329	-0.450903	0.431589	0.0453883	0.208879	-0.00855045	-0.659782	0.222709	-0.163491	0.15494	-0.496291	0.3862	-0.23126	-0.882492	0.651232
H16_A0921	Aerobic-type carbon monoxide dehydrogenase homolog, small subunit	-0.175486	-0.476954	0.587809	-0.237416	0.512573	0.211448	-0.386934	-0.688402	0.376361	-0.448863	0.301126	-0.688059	-0.989527	0.0752354	-0.749989	0.0619296	-0.239539	0.825224	-0.763295	-1.06476	0.301468
H16_A0922	2-Polyprenyl-6-methoxyphenol hydroxylase or related FAD-dependent oxidoreductase	2.61527	0.888588	1.90789	0.994938	0.531809	0.869861	1.74541	0.0187275	1.03803	0.125077	-0.338052	2.08346	0.35678	1.37608	0.463129	1.62033	-0.106349	0.912954	0.707378	-1.0193	1.72668
H16_A0923	maleate cis-trans isomerase	2.44367	0.114435	1.28907	0.805923	0.745173	0.605464	1.83821	-0.491029	0.683602	0.200458	0.139709	1.6985	-0.630738	0.543894	0.0607498	1.63775	-0.691488	0.483144	1.1546	-1.17463	2.32924
H16_A0924	hydrolase or acyltransferase (alpha/beta-hydrolase superfamily)	2.80986	0.214104	1.68252	1.07955	1.21624	1.16257	1.64729	-0.948468	0.519947	-0.0830265	0.0536705	1.59361	-1.00214	0.466276	-0.136697	1.73031	-0.865442	0.602973	1.12734	-1.46842	2.59575
H16_A0925	conserved hypothetical protein	2.36268	-0.158509	1.52562	0.968751	0.472879	0.743332	1.61935	-0.901841	0.782292	0.225419	-0.270453	1.8898	-0.631388	1.05275	0.495872	1.39393	-1.12726	0.556873	0.837057	-1.68413	2.52119
H16_A0926	N-Carbamoylsarcosine amidohydrolase (CSHase)	1.65487	0.0979597	1.09387	0.834613	0.377466	0.703864	0.951005	-0.605905	0.390001	0.130748	-0.326399	1.2774	-0.279506	0.716399	0.457147	0.820256	-0.736653	0.259253	0.561004	-0.995905	1.55691
H16_A0927	transcriptional regulator, TetR/AcrR-family	-0.545882	-0.661364	-0.675663	-0.529947	-0.198378	-0.712467	0.166585	0.0511036	0.0368044	0.18252	0.514089	-0.347505	-0.462986	-0.477285	-0.331569	-0.0159353	-0.131417	-0.145716	0.12978	0.0142992	0.115481
H16_A0928	Aerobic-type carbon monoxide dehydrogenase homolog, large subunit	0.00117634	0.0804663	0.354854	-0.207193	0.191824	-0.330073	0.331249	0.410539	0.684926	0.122879	0.521896	-0.190647	-0.111357	0.16303	-0.399017	0.208369	0.287659	0.562047	-0.353677	-0.274387	-0.0792899
H16_A0929	transcriptional regulator, MarR-family	-0.526204	-0.35205	-0.325792	-0.293704	-0.130256	-0.432337	-0.0938668	0.080287	0.106545	0.138633	0.302081	-0.395948	-0.221794	-0.195536	-0.163448	-0.2325	-0.0583459	-0.0320875	-0.200412	-0.0262584	-0.174154
H16_A0930	permease of the drug/metabolite transporter (DMT) superfamily	-1.09401	-0.542674	0.574372	-0.786121	0.532309	0.299008	-1.39302	-0.841683	0.275364	-1.08513	0.233301	-1.62632	-1.07498	0.0420622	-1.31843	-0.307893	0.243446	1.36049	-1.66839	-1.11705	-0.551339
H16_A0931	dehydrogenase with different specificities (related to short-chain alcohol dehydrogenases)	0.570962	0.281839	0.831098	0.372699	0.345721	0.436031	0.134931	-0.154192	0.395067	-0.0633314	-0.0903103	0.225241	-0.0638815	0.485377	0.0269788	0.198262	-0.0908604	0.458398	-0.260136	-0.549259	0.289123
H16_A0932	methylglyoxal synthase	0.44492	0.381785	1.08725	0.406717	0.750848	0.77336	-0.328439	-0.391574	0.313894	-0.366643	-0.0225114	-0.305928	-0.369063	0.336405	-0.344132	0.0382037	-0.0249313	0.680537	-0.642333	-0.705468	0.063135
H16_A0933	Zinc-binding dehydrogenase	0.327779	-0.160311	0.610616	0.235939	0.485559	0.395349	-0.0675701	-0.55566	0.215267	-0.159409	0.0902101	-0.15778	-0.64587	0.125057	-0.249619	0.0918394	-0.39625	0.374676	-0.282837	-0.770927	0.48809
H16_A0934	conserved hypothetical protein	-1.64133	-1.7656	-2.1934	-1.93978	-0.922734	-0.869218	-0.77211	-0.896379	-1.32418	-1.07056	-0.0535161	-0.718594	-0.842863	-1.27066	-1.01705	0.298453	0.174184	-0.253616	0.552069	0.4278	0.124269
H16_A0935	ABC-type transporter, periplasmic component	4.00923	3.32066	3.02386	3.54243	3.26115	3.07343	0.935799	0.247231	-0.0495689	0.468998	0.187719	0.74808	0.0595117	-0.237288	0.281279	0.466802	-0.221767	-0.518567	0.985368	0.2968	0.688569
H16_A0936	ABC-type transporter, permease component	2.06542	2.20822	2.38821	2.28181	2.55462	2.41468	-0.349269	-0.206463	-0.0264754	-0.132872	0.139935	-0.489204	-0.346398	-0.16641	-0.272807	-0.216397	-0.0735912	0.106396	-0.322794	-0.179988	-0.142806
H16_A0937	ABC-type transporter, permease component	2.11425	2.30831	2.23668	2.42363	2.34441	2.47493	-0.360683	-0.166621	-0.23825	-0.0513024	-0.13052	-0.230163	-0.0361009	-0.107731	0.0792175	-0.30938	-0.115318	-0.186948	-0.122432	0.0716296	-0.194062
H16_A0938	ABC-type transporter, ATPase component: CUT2 family	2.42099	2.84587	2.64081	2.89577	2.58547	2.73127	-0.310281	0.114593	-0.0904585	0.1645	-0.145802	-0.164479	0.260395	0.0553432	0.310301	-0.47478	-0.0499069	-0.254958	-0.219822	0.205051	-0.424873
H16_A0939	Pirin-related protein	-0.927438	-1.60553	-1.55594	-1.76672	-1.69563	-1.60898	0.681542	0.00344653	0.0530382	-0.157735	-0.0866481	0.76819	0.0900946	0.139686	-0.0710869	0.839277	0.161182	0.210773	0.628504	-0.0495917	0.678096
H16_A0940	ABC-type transporter, permease component: QAT family	6.05375	2.2717	3.57308	3.1493	2.43923	4.2351	1.81865	-1.96341	-0.662019	-1.08581	-1.79587	3.61452	-0.167537	1.13385	0.710063	2.90446	-0.8776	0.423787	2.48067	-1.30139	3.78206
H16_A0941	ABC-type transporter, periplasmic component: QATfamily	7.13613	2.72388	4.5538	4.77164	3.76064	5.20426	1.93187	-2.48037	-0.650457	-0.432614	-1.44361	3.37548	-1.03676	0.793155	1.011	2.36448	-2.04776	-0.217844	2.58233	-1.82992	4.41224
H16_A0942	ABC-type transporter, permease component: QAT family	5.75144	1.55824	3.40333	3.66737	3.25149	4.07585	1.67559	-2.51761	-0.67252	-0.408477	-0.824364	2.49996	-1.69324	0.151844	0.415887	2.08407	-2.10913	-0.264043	2.34811	-1.84509	4.1932
H16_A0943	ABC-type transporter, ATPase component: QAT family	5.91608	1.84	3.29911	3.70696	3.49114	3.85696	2.05912	-2.01696	-0.557852	-0.149996	-0.365817	2.42493	-1.65115	-0.192035	0.215821	2.20911	-1.86697	-0.407856	2.61697	-1.45911	4.07608
H16_A0944	Hypothetical protein	-1.32437	-2.80062	-2.3573	-2.4881	-2.03441	-2.32784	1.00347	-0.47278	-0.0294617	-0.16026	0.293432	0.710038	-0.766212	-0.322894	-0.453692	1.16373	-0.31252	0.130798	1.03293	-0.443318	1.47625
H16_A0946	Hypothetical protein	-1.08501	-2.12156	-2.23145	-1.91583	-1.24678	-0.238707	-0.846301	-1.88286	-1.99275	-1.67713	-1.00807	0.161771	-0.874785	-0.984674	-0.669055	0.830826	-0.205729	-0.315619	1.14644	0.109889	1.03656
H16_A0947	Coproporphyrinogen III oxidase, Fe-S oxidoreductase	0.990718	1.08702	1.61147	1.2182	1.02892	1.47988	-0.489165	-0.392863	0.131592	-0.261684	-0.45096	-0.0382043	0.0580977	0.582552	0.189277	-0.227481	-0.131179	0.393276	-0.620757	-0.524455	-0.096302
H16_A0948	xanthosine triphosphate pyrophosphatase	1.20139	1.46563	1.82553	1.39682	0.709519	1.71464	-0.513246	-0.24901	0.110896	-0.317814	-1.00512	0.491872	0.756109	1.11601	0.687304	-0.195432	0.0688041	0.42871	-0.624143	-0.359906	-0.264237
H16_A0949	Ribonuclease PH	0.741767	1.18357	1.30076	0.804369	0.436362	1.30293	-0.561166	-0.119367	-0.00217318	-0.498564	-0.866571	0.305405	0.747204	0.864398	0.368007	-0.062602	0.379197	0.496391	-0.558993	-0.117194	-0.441799
H16_A0950	Serine/threonine protein phosphatase	0.084754	0.877912	0.467438	0.932351	0.818792	0.454259	-0.369505	0.423653	0.013179	0.478092	0.364533	-0.734037	0.0591201	-0.351354	0.11356	-0.847597	-0.0544395	-0.464913	-0.382684	0.410474	-0.793158
H16_A0951	Serine/threonine protein kinase	0.528661	0.689616	0.923531	1.03714	1.14325	0.883267	-0.354606	-0.193651	0.0402646	0.153873	0.259984	-0.61459	-0.453635	-0.219719	-0.106111	-0.508479	-0.347525	-0.113609	-0.39487	-0.233916	-0.160955
H16_A0952	Stress-induced protein	2.40949	2.1385	2.1963	1.81599	2.11025	2.27506	0.134424	-0.136561	-0.0787582	-0.45907	-0.16481	0.299234	0.0282497	0.0860521	-0.29426	0.593494	0.322509	0.380312	0.213182	-0.0578024	0.270984
H16_A0953	guanylate kinase	0.860614	0.975307	1.04569	0.950225	0.941151	1.01549	-0.154875	-0.0401818	0.0302038	-0.0652648	-0.0743385	-0.0805364	0.0341566	0.104542	0.00907367	-0.08961	0.025083	0.0954686	-0.185079	-0.0703857	-0.114693
H16_A0954	DNA-directed RNA polymerase omega subunit	2.1816	1.05693	0.970634	1.27003	1.06862	0.928965	1.25263	0.127969	0.0416696	0.341063	0.139653	1.11298	-0.0116846	-0.0979836	0.20141	0.91157	-0.213095	-0.299394	1.21096	0.086299	1.12466
H16_A0955	GTP pyrophosphokinase	-0.386099	-0.540025	-0.365704	-0.633232	0.0171614	-0.571756	0.185657	0.0317306	0.206052	-0.061476	0.588917	-0.40326	-0.557186	-0.382865	-0.650393	0.247133	0.0932066	0.267528	-0.020395	-0.174321	0.153926
H16_A0956	transcription elongation factor	-0.493778	-0.309503	-0.747611	-0.616597	0.204565	-0.908854	0.415076	0.599352	0.161244	0.292257	1.11342	-0.698343	-0.514067	-0.952175	-0.821162	0.122819	0.307095	-0.131013	0.253832	0.438108	-0.184276
H16_A0958	Hypothetical protein	-6.22318	-4.23731	-4.80173	-5.59223	-4.49828	-6.22138	-0.00180503	1.98406	1.41965	0.629148	1.72309	-1.7249	0.26097	-0.303446	-1.09395	-0.630953	1.35492	0.790501	-1.42145	0.564416	-1.98587
H16_A0959	Hypothetical protein	-2.99775	-2.64189	-3.03347	-2.88131	-1.00447	-4.30344	1.30568	1.66155	1.26997	1.42212	3.29896	-1.99328	-1.63741	-2.02899	-1.87684	-0.11644	0.239428	-0.152156	0.0357155	0.391584	-0.355868
H16_A0960	Hypothetical protein	-4.1747	-3.45283	-4.15541	-4.08348	-3.78743	-4.82432	0.649613	1.37149	0.668907	0.740841	1.03689	-0.387275	0.334603	-0.36798	-0.296047	-0.0912282	0.63065	-0.0719337	-0.0192945	0.702584	-0.721878
H16_A0962	Hypothetical protein	-0.522913	-0.446137	-0.645286	-0.669457	0.230331	-0.305314	-0.2176	-0.140824	-0.339972	-0.364144	0.535645	-0.753245	-0.676468	-0.875617	-0.899789	0.146544	0.22332	0.0241714	0.122373	0.199149	-0.0767763
H16_A0963	transcriptional regulator, MocR family	0.637532	0.86385	0.0758651	0.903257	0.887825	0.634205	0.00332757	0.229645	-0.558339	0.269052	0.25362	-0.250293	-0.0239753	-0.81196	0.0154317	-0.265724	-0.039407	-0.827391	0.561667	0.787984	-0.226317
H16_A0964	conserved hypothetical protein	-1.77337	-1.53073	-1.63842	-1.72642	-1.50522	-1.69482	-0.0785487	0.164091	0.0564021	-0.0315963	0.189603	-0.268152	-0.0255116	-0.133201	-0.221199	-0.0469524	0.195688	0.0879984	-0.134951	0.107689	-0.24264
H16_A0965	conserved hypothetical protein	-2.50384	-1.34665	-2.47311	-2.07417	-1.56635	-3.1392	0.635351	1.79255	0.666089	1.06503	1.57285	-0.937495	0.219703	-0.906757	-0.507817	-0.429677	0.727521	-0.39894	-0.0307377	1.12646	-1.1572
H16_A0966	conserved hypothetical protein	-4.31122	-1.86593	-3.84145	-4.34066	-3.45114	-5.17239	0.861165	3.30646	1.33094	0.831723	1.72124	-0.860079	1.58522	-0.390304	-0.88952	0.0294416	2.47474	0.499216	-0.469775	1.97552	-2.4453
H16_A0967	Aspartyl/Asparaginyl beta-hydroxylase	0.610504	0.950616	0.827444	0.186421	0.204271	0.36647	0.244034	0.584146	0.460975	-0.180048	-0.162198	0.406233	0.746344	0.623173	-0.01785	0.424083	0.764194	0.641023	-0.21694	0.123171	-0.340111
H16_A0968	putative hemolysin	0.932333	0.879659	0.722017	0.376573	0.408806	0.744403	0.18793	0.135256	-0.0223859	-0.36783	-0.335596	0.523526	0.470852	0.31321	-0.0322333	0.55576	0.503086	0.345444	0.210316	0.157642	0.052674
H16_A0969	GGDEF family protein	1.71838	1.94097	1.54413	1.59898	1.46719	2.02101	-0.302628	-0.0800374	-0.47688	-0.42203	-0.553822	0.251194	0.473785	0.0769428	0.131792	0.119402	0.341993	-0.0548496	0.174251	0.396842	-0.222591
H16_A0970	transcriptional regulator, MocR family	-1.03421	0.169102	-0.97946	-1.14516	-0.937616	-1.02205	-0.0121574	1.19115	0.0425911	-0.123104	0.0844353	-0.0965927	1.10672	-0.0418441	-0.207539	0.110947	1.31426	0.165695	-0.0547486	1.14856	-1.20331
H16_A0971	Hypothetical protein	-1.82937	0.0540364	-1.759	-2.20592	-1.64448	-2.08607	0.256705	2.14011	0.327068	-0.119852	0.441591	-0.184886	1.69852	-0.114523	-0.561443	0.376557	2.25996	0.44692	-0.0703631	1.81304	-1.8834
H16_A0972	Uncharacterized FAD-dependent dehydrogenase	2.85913	2.77847	2.76879	2.73055	2.37535	3.09572	-0.236582	-0.317246	-0.326924	-0.365163	-0.720366	0.483784	0.40312	0.393441	0.355203	0.128581	0.0479172	0.0382385	0.0903425	0.0096787	0.0806638
H16_A0973	predicted flavoprotein	1.84515	2.05066	1.90809	1.68405	1.58189	1.92238	-0.0772309	0.128287	-0.0142913	-0.238323	-0.340484	0.263253	0.46877	0.326192	0.10216	0.161092	0.36661	0.224032	-0.0629397	0.142578	-0.205518
H16_A0974	Uncharacterized protein conserved in bacteria	-0.835321	-0.552364	-0.583783	-0.934559	-0.305721	-0.619143	-0.216178	0.0667795	0.0353602	-0.315416	0.313422	-0.5296	-0.246643	-0.278062	-0.628838	0.0992375	0.382195	0.350776	-0.251538	0.0314193	-0.282958
H16_A0975	conserved hypothetical protein	-0.670186	-0.535542	-0.432793	-0.746918	-0.378159	-0.862426	0.19224	0.326884	0.429633	0.115508	0.484267	-0.292027	-0.157383	-0.0546341	-0.368759	0.0767318	0.211376	0.314125	-0.237393	-0.102749	-0.134644
H16_A0976	transcriptional regulator, ArsR-family	-0.731763	0.18353	0.427491	-0.149635	0.923555	-0.22935	-0.502413	0.41288	0.656841	0.0797152	1.15291	-1.65532	-0.740025	-0.496064	-1.07319	-0.582129	0.333165	0.577126	-1.15925	-0.243961	-0.915294
H16_A0977	Hypothetical protein	3.98885	3.95543	3.85117	3.94538	3.86938	2.17189	1.81696	1.78353	1.67927	1.77349	1.69749	0.119472	0.086048	-0.0182118	0.076006	0.0434664	0.010042	-0.0942178	0.137684	0.10426	0.0334244
H16_A0978	conserved hypothetical protein	4.25506	4.76209	5.25169	4.2544	4.92677	3.41792	0.83714	1.34416	1.83377	0.836476	1.50885	-0.671708	-0.164686	0.324921	-0.672371	0.0006638	0.507685	0.997293	-0.996629	-0.489608	-0.507021
H16_A0979	Hypothetical protein	3.82872	4.27084	4.42718	3.86072	4.39687	2.62531	1.20341	1.64554	1.80188	1.23541	1.77156	-0.568146	-0.126023	0.0303184	-0.536148	-0.0319974	0.410125	0.566467	-0.598464	-0.156341	-0.442123
H16_A0980	Hypothetical protein	2.51423	3.37568	3.40534	3.17971	3.69664	1.89055	0.623685	1.48513	1.51479	1.28917	1.80609	-1.18241	-0.320957	-0.291297	-0.516925	-0.665482	0.195967	0.225627	-0.891109	-0.02966	-0.861449
H16_A0981	flp pilus assembly protein CpaB	5.19505	6.06393	5.84508	5.86779	5.56839	4.26024	0.934805	1.80369	1.58484	1.60755	1.30815	-0.373347	0.495537	0.276691	0.299396	-0.672743	0.196142	-0.0227046	-0.650038	0.218846	-0.868885
H16_A0982	flp pilus assembly protein secretin CpaC	5.37982	5.97441	5.69076	6.10332	5.51648	4.20995	1.16987	1.76446	1.48081	1.89338	1.30653	-0.136661	0.457925	0.174277	0.586845	-0.723506	-0.12892	-0.412567	-0.310938	0.283648	-0.594586
H16_A0983	flp pilus assembly ATPase CpaF	4.083	4.85354	4.70616	5.03141	4.68789	3.16531	0.91769	1.68823	1.54085	1.86609	1.52258	-0.604885	0.165652	0.0182774	0.343519	-0.948404	-0.177868	-0.325242	-0.623162	0.147374	-0.770537
H16_A0984	flp pilus assembly protein TadB	2.97881	3.85373	3.60518	3.88057	3.89443	1.82499	1.15382	2.02874	1.7802	2.05559	2.06945	-0.915625	-0.0407023	-0.289249	-0.0138611	-0.901764	-0.0268412	-0.275388	-0.626376	0.248547	-0.874922
H16_A0985	flp pilus assembly protein TadC	2.93578	3.81828	3.52404	3.84647	3.7422	1.58686	1.34892	2.23141	1.93718	2.25961	2.15534	-0.806418	0.076075	-0.218163	0.104268	-0.910686	-0.028193	-0.322431	-0.588255	0.294238	-0.882493
H16_A0986	Hypothetical protein	2.40325	3.28551	3.05657	3.18603	3.41926	1.16304	1.24022	2.12247	1.89353	2.023	2.25622	-1.01601	-0.133747	-0.362688	-0.233222	-0.782784	0.0994752	-0.129466	-0.653318	0.228941	-0.882259
H16_A0987	flp pilus assembly protein TadG	2.27416	3.16551	2.98208	3.00195	3.21256	0.975609	1.29855	2.1899	2.00647	2.02634	2.23695	-0.938401	-0.0470467	-0.230474	-0.210605	-0.727796	0.163558	-0.0198685	-0.707927	0.183427	-0.891354
H16_A0988	Hypothetical protein	0.425949	1.69841	1.03092	1.63002	2.11294	0.256263	0.169687	1.44214	0.774652	1.37376	1.85668	-1.68699	-0.414536	-1.08203	-0.482921	-1.20407	0.0683846	-0.599106	-0.604966	0.66749	-1.27246
H16_A0989	Hypothetical protein	1.76786	2.67411	2.30594	2.32397	2.70021	1.57522	0.192636	1.09889	0.73072	0.74875	1.12499	-0.93235	-0.0260932	-0.394266	-0.376236	-0.556114	0.350142	-0.0180301	-0.538084	0.368173	-0.906257
H16_A0990	outer membrane protein and related peptidoglycan-associated (lipo)proteins	2.03951	2.56887	2.31824	2.65542	2.66624	1.58089	0.458625	0.98798	0.73735	1.07453	1.08535	-0.626722	-0.097368	-0.347998	-0.0108151	-0.615907	-0.086553	-0.337183	-0.278724	0.25063	-0.529354
H16_A0991	putative transglycosylase	2.40675	2.75424	2.89641	2.96955	2.97629	2.1378	0.268955	0.61644	0.758613	0.831756	0.838499	-0.569544	-0.222059	-0.079886	-0.00674335	-0.5628	-0.215316	-0.0731427	-0.489658	-0.142173	-0.347485
H16_A0992	Hypothetical protein	2.72438	3.57019	3.26342	3.74968	3.89134	2.71611	0.00826231	0.854076	0.547306	1.03357	1.17522	-1.16696	-0.321146	-0.627915	-0.141656	-1.0253	-0.17949	-0.486259	-0.539044	0.306769	-0.845813
H16_A0993	Membrane protein	2.98922	3.42658	3.1343	3.66091	3.63998	2.56882	0.420408	0.857768	0.565487	1.09209	1.07117	-0.65076	-0.2134	-0.505681	0.0209218	-0.671682	-0.234322	-0.526603	-0.145079	0.292281	-0.43736
H16_A0994	conserved hypothetical protein	2.49773	2.67155	2.61922	3.07812	2.58682	2.0685	0.429228	0.603054	0.550719	1.00962	0.518316	-0.0890882	0.084738	0.0324026	0.491309	-0.580397	-0.406571	-0.458906	-0.121491	0.0523354	-0.173826
H16_A0995	putative poly-gamma-glutamate synthetase	-4.08507	-3.51427	-3.59996	-3.68465	-3.02791	-3.75282	-0.332254	0.238548	0.152864	0.0681663	0.72491	-1.05716	-0.486362	-0.572046	-0.656743	-0.40042	0.170381	0.0846973	-0.485118	0.085684	-0.570801
H16_A0996	FAD/FMN-containing dehydrogenase	-5.87403	-4.85829	-4.32375	-5.88536	-5.14361	-5.91199	0.0379591	1.0537	1.58824	0.0266267	0.768384	-0.730425	0.285314	0.819859	-0.741757	0.0113324	1.02707	1.56162	-1.55028	-0.534545	-1.01574
H16_A0997	conserved hypothetical protein	-2.25695	-1.18521	-1.61481	-2.00697	-1.62101	-2.00773	-0.249223	0.822517	0.392912	0.000754076	0.386715	-0.635938	0.435802	0.0061976	-0.385961	-0.249977	0.821763	0.392158	-0.642135	0.429605	-1.07174
H16_A0999	Fructose-1,6-bisphosphatase	0.992128	0.338599	0.266246	0.136774	-0.0849906	0.48703	0.505098	-0.148432	-0.220784	-0.350256	-0.572021	1.07712	0.423589	0.351237	0.221765	0.855354	0.201824	0.129472	0.725883	0.0723526	0.65353
H16_A1000	alanyl aminopeptidase N	-0.117479	-0.896451	-0.821422	-0.812896	-0.831821	-0.687914	0.570435	-0.208537	-0.133508	-0.124982	-0.143907	0.714342	-0.0646298	0.0103992	0.0189256	0.695416	-0.0835554	-0.00852635	0.703943	-0.0750291	0.778972
H16_A1001	conserved hypothetical protein	-3.57535	-3.60055	-4.68754	-4.05061	-2.86296	-2.92596	-0.649392	-0.674591	-1.76158	-1.12465	0.0630058	-0.712398	-0.737597	-1.82459	-1.18766	0.475257	0.450058	-0.636933	1.11219	1.08699	0.0251989
H16_A1002	malic enzyme (NADP)	3.25224	1.68022	2.27708	2.04551	2.26106	2.94426	0.307973	-1.26404	-0.667184	-0.898752	-0.683202	0.991175	-0.580837	0.0160184	-0.21555	1.20672	-0.365287	0.231569	0.975156	-0.596855	1.57201
H16_A1003	Hypothetical protein	-4.40945	-3.17831	-2.33175	-3.99341	-2.87614	-4.17074	-0.238711	0.992428	1.83899	0.177331	1.2946	-1.53331	-0.30217	0.544394	-1.11727	-0.416042	0.815097	1.66166	-2.0777	-0.846564	-1.23114
H16_A1004	outer membrane protein (porin)	4.64291	5.08585	4.77316	5.75653	4.20788	4.05533	0.587581	1.03052	0.717836	1.70121	0.152551	0.43503	0.877972	0.565285	1.54866	-1.11363	-0.670683	-0.98337	-0.130256	0.312687	-0.442943
H16_A1005	conserved hypothetical protein	3.13427	3.2577	4.00491	4.75026	3.70496	3.8763	-0.742024	-0.6186	0.128613	0.873966	-0.171335	-0.570689	-0.447265	0.299948	1.0453	-1.61599	-1.49257	-0.745353	-0.870638	-0.747213	-0.123424
H16_A1006	predicted xylanase/chitin deacetylase	2.26705	2.71603	3.14477	4.05491	3.16498	3.24589	-0.978839	-0.529863	-0.101125	0.809015	-0.080911	-0.897928	-0.448952	-0.0202144	0.889926	-1.78785	-1.33888	-0.91014	-0.877714	-0.428737	-0.448977
H16_A1007	Nucleobase:cation symporter 2 (NCS2) family transporter	1.98726	2.31004	2.35425	3.69657	2.75261	2.8811	-0.893838	-0.571058	-0.526849	0.815466	-0.128489	-0.76535	-0.44257	-0.398361	0.943954	-1.7093	-1.38652	-1.34231	-0.366989	-0.044209	-0.32278
H16_A1008	transcriptional regulator, GntR-family	-0.465351	0.802852	0.266329	1.44441	1.70163	1.20602	-1.67138	-0.403172	-0.939695	0.238383	0.495601	-2.16698	-0.898773	-1.4353	-0.257218	-1.90976	-0.641555	-1.17808	-0.73168	0.536523	-1.2682
H16_A1009	Transthyretin-like protein	-1.57225	-0.576253	-2.03115	-0.259046	0.697107	-0.969882	-0.602372	0.39363	-1.06126	0.710836	1.66699	-2.26936	-1.27336	-2.72825	-0.956153	-1.31321	-0.317207	-1.7721	0.458891	1.45489	-0.996001
H16_A1010	predicted membrane protein	-0.955708	-0.466804	-1.33258	0.0896964	0.634945	-0.41299	-0.542718	-0.0538144	-0.919592	0.502686	1.04794	-1.59065	-1.10175	-1.96753	-0.545249	-1.0454	-0.556501	-1.42228	0.376874	0.865778	-0.488904
H16_A1011	predicted membrane protein	2.42433	3.37945	1.42393	1.64725	2.14023	2.04867	0.375658	1.33078	-0.624744	-0.401422	0.0915603	0.284098	1.23922	-0.716304	-0.492982	0.77708	1.7322	-0.223322	1.0004	1.95552	-0.955118
H16_A1012	fatty acid desaturase	7.14482	7.93109	5.65717	6.35075	6.87029	5.37225	1.77257	2.55884	0.28492	0.978504	1.49805	0.274526	1.0608	-1.21313	-0.519542	0.794068	1.58034	-0.693584	1.48765	2.27392	-0.78627
H16_A1013	guanine deaminase	0.653561	0.699565	0.149755	0.717988	-0.137752	0.443075	0.210487	0.256491	-0.29332	0.274914	-0.580826	0.791313	0.837317	0.287507	0.85574	-0.0644272	-0.0184232	-0.568233	0.503806	0.54981	-0.046004
H16_A1014	adenosine deaminase	0.890093	0.468703	0.625192	0.675207	0.406548	0.874311	0.0157815	-0.405608	-0.24912	-0.199104	-0.467763	0.483545	0.0621554	0.218644	0.268659	0.214885	-0.206504	-0.0500157	0.264901	-0.156488	0.421389
H16_A1015	xanthine dehydrogenase, maturation factor	-1.13441	-0.595521	-1.20428	-0.115597	-1.21921	-1.20512	0.0707091	0.609603	0.000840148	1.08953	-0.0140847	0.0847938	0.623687	0.0149248	1.10361	-1.01882	-0.479924	-1.08869	0.069869	0.608763	-0.538894
H16_A1016	xanthine dehydrogenase, subunit B	-1.66185	-0.497713	-2.29587	0.157712	-1.20401	-2.63506	0.973205	2.13735	0.339189	2.79277	1.43104	-0.457839	0.706301	-1.09186	1.36173	-1.81956	-0.655424	-2.45358	0.634016	1.79816	-1.16414
H16_A1017	xanthine dehydrogenase, iron-sulfur cluster and FAD-binding subunit A	-0.265489	0.775394	-0.793582	2.37004	0.484933	-2.12493	1.85944	2.90032	1.33135	4.49497	2.60986	-0.750422	0.29046	-1.27852	1.88511	-2.63553	-1.59465	-3.16362	0.528094	1.56898	-1.04088
H16_A1018	transcriptional regulator, LysR-family	0.951538	0.775759	0.430066	0.409063	0.771711	0.585721	0.365817	0.190038	-0.155655	-0.176658	0.18599	0.179827	0.0040479	-0.341645	-0.362648	0.542475	0.366696	0.0210033	0.521472	0.345693	0.175779
H16_A1019	ABC-type transporter, periplasmic component: SulT family	0.512195	0.381735	-0.82971	0.477423	0.864669	-0.452	0.964194	0.833734	-0.377711	0.929422	1.31667	-0.352474	-0.482934	-1.69438	-0.387246	0.034772	-0.0956879	-1.30713	1.3419	1.21144	0.13046
H16_A1020	periplasmic molybdate-binding protein/domain	0.145491	0.140915	-0.599589	0.00361472	0.171592	-0.481033	0.626524	0.621948	-0.118556	0.484648	0.652626	-0.0261017	-0.0306776	-0.771182	-0.167978	0.141876	0.1373	-0.603204	0.74508	0.740504	0.00457586
H16_A1021	hypothetical membrane spanning protein	-1.13327	-1.29046	-1.2918	-1.58164	-1.04743	-1.53793	0.404659	0.247462	0.246122	-0.0437098	0.490491	-0.0858325	-0.24303	-0.244369	-0.534201	0.448369	0.291171	0.289832	0.158536	0.00133935	0.157197
H16_A1022	ABC-type transporter involved in lysophospholipase L1 biosynthesis, permease component	-1.57465	-1.35728	-1.51606	-1.76371	-1.26933	-1.22883	-0.345816	-0.128454	-0.287233	-0.534882	-0.0405011	-0.305315	-0.0879532	-0.246732	-0.494381	0.189067	0.406428	0.247649	-0.0585825	0.158779	-0.217361
H16_A1023	truncated hemoglobin	-0.669294	0.0670818	0.27347	-0.445049	-0.0309906	0.55173	-1.22102	-0.484648	-0.27826	-0.996779	-0.582721	-0.638303	0.0980724	0.304461	-0.414058	-0.224245	0.512131	0.718519	-0.942764	-0.206389	-0.736376
H16_A1024	conserved hypothetical protein	0.994285	1.0139	1.06032	0.935606	0.807545	1.32715	-0.332868	-0.313248	-0.266836	-0.391547	-0.519607	0.186739	0.206359	0.252771	0.12806	0.0586791	0.0782985	0.124711	-0.0660318	-0.0464124	-0.0196193
H16_A1025	Predicted Rossmann fold nucleotide-binding protein / Lysine decarboxylase family protein	1.70274	1.22045	1.33716	1.32419	1.25803	1.45605	0.246695	-0.235596	-0.118884	-0.131863	-0.19802	0.444716	-0.0375761	0.0791364	0.0661569	0.378559	-0.103733	0.0129795	0.365579	-0.116713	0.482292
H16_A1026	transcriptional regulator, TetR/AcrR-family	1.39809	1.34224	1.35615	1.31007	1.38235	1.48709	-0.0889909	-0.144844	-0.130941	-0.177013	-0.104738	0.0157468	-0.0401059	-0.0262028	-0.0722749	0.0880218	0.0321691	0.0460721	0.0419496	-0.013903	0.0558527
H16_A1027	diacylglycerol kinase	-0.493736	0.203713	-0.0113237	-0.513657	0.421997	-0.22263	-0.271106	0.426343	0.211307	-0.291027	0.644627	-0.915733	-0.218284	-0.433321	-0.935654	0.0199209	0.71737	0.502333	-0.482412	0.215037	-0.697449
H16_A1028	Glycosyltransferase	-1.07865	-0.544271	-0.514647	-1.07709	-0.112537	-1.07446	-0.00418748	0.530186	0.559811	-0.00262764	0.961921	-0.966108	-0.431734	-0.40211	-0.964548	-0.00155984	0.532814	0.562439	-0.563998	-0.0296247	-0.534374
H16_A1029	conserved hypothetical protein	-0.765385	-0.783426	-1.25533	-0.412729	-0.796501	-0.173126	-0.592259	-0.6103	-1.08221	-0.239603	-0.623376	0.0311166	0.0130759	-0.458833	0.383773	-0.352656	-0.370697	-0.842605	0.489949	0.471909	0.0180407
H16_A1030	predicted acetyltransferase and hydrolase with the alpha/beta hydrolase fold	-0.00507982	-0.653901	-0.583798	-0.816875	-0.626037	-0.340111	0.335031	-0.313791	-0.243688	-0.476765	-0.285927	0.620958	-0.027864	0.0422392	-0.190838	0.811796	0.162974	0.233077	0.578718	-0.0701032	0.648822
H16_A1031	membrane spanning protein, RDD family	0.534675	-0.101369	-0.151244	-0.247473	-0.153394	0.0742263	0.460449	-0.175596	-0.22547	-0.321699	-0.22762	0.68807	0.0520246	0.00215058	-0.0940785	0.782148	0.146103	0.096229	0.685919	0.049874	0.636045
H16_A1032	conserved hypothetical protein	-2.34177	-1.98299	-2.3866	-2.03486	-1.5656	-1.93023	-0.411541	-0.0527607	-0.456377	-0.104631	0.36463	-0.776171	-0.417391	-0.821007	-0.469261	-0.30691	0.0518701	-0.351746	0.0448361	0.403616	-0.35878
H16_A1033	conserved hypothetical protein	-3.28497	-2.92139	-3.19624	-2.91371	-2.63158	-3.03412	-0.250847	0.112733	-0.162119	0.120406	0.402537	-0.653384	-0.289804	-0.564656	-0.28213	-0.371254	-0.00767328	-0.282526	-0.088728	0.274852	-0.36358
H16_A1034	DNA-directed RNA polymerase sigma subunit (RpoE,sigma24)	-1.73963	-1.03303	-1.02652	-1.17433	-0.718613	-0.863191	-0.87644	-0.169838	-0.163332	-0.311142	0.144577	-1.02102	-0.314415	-0.30791	-0.455719	-0.565299	0.141304	0.147809	-0.713108	-0.00650557	-0.706602
H16_A1035	acetolactate synthase III (valine sensitive)	2.96323	3.05148	2.91557	2.08121	1.77956	4.12375	-1.16053	-1.07227	-1.20819	-2.04254	-2.34419	1.18367	1.27192	1.13601	0.301653	0.882016	0.970269	0.834355	0.0476605	0.135914	-0.0882534
H16_A1036	acetolactate synthase III small subunit	3.57922	3.48083	3.47683	3.19666	3.01124	4.56871	-0.989486	-1.08788	-1.09188	-1.37205	-1.55747	0.567985	0.469595	0.465591	0.185425	0.38256	0.28417	0.280166	0.102394	0.00400361	0.0983907
H16_A1037	Ketol-acid reductoisomerase	4.28703	4.45891	4.50485	4.12919	4.60879	5.28334	-0.996308	-0.824425	-0.778489	-1.15415	-0.674553	-0.321754	-0.149871	-0.103936	-0.4796	0.157845	0.329729	0.375664	-0.217819	-0.0459355	-0.171883
H16_A1038	phosphatidylserine decarboxylase	1.87227	2.07937	2.1898	1.57807	2.02783	2.43296	-0.56069	-0.353587	-0.243161	-0.854886	-0.405127	-0.155563	0.0515404	0.161966	-0.449759	0.294195	0.501299	0.611725	-0.31753	-0.110426	-0.207104
H16_A1039	phosphatidylserine synthase	1.81569	1.56081	1.85761	1.5908	1.65022	2.09745	-0.281754	-0.53664	-0.239839	-0.506644	-0.447224	0.16547	-0.0894162	0.207385	-0.05942	0.22489	-0.0299962	0.266805	-0.0419151	-0.296802	0.254887
H16_A1040	Uncharacterized protein containing LysM domain	-1.34095	-2.0401	-1.4383	-1.50784	-1.35269	-2.37999	1.03903	0.33989	0.941686	0.872142	1.02729	0.0117392	-0.687403	-0.0856071	-0.155152	0.166891	-0.532252	0.0695444	0.0973463	-0.601796	0.699143
H16_A1041	2-Isopropylmalate synthase	2.99294	3.81409	3.26351	3.39827	3.05731	2.54521	0.447734	1.26889	0.718302	0.853065	0.512101	-0.0643669	0.756786	0.206201	0.340964	-0.405331	0.415823	-0.134762	-0.270568	0.550585	-0.821153
H16_A1042	putative lipoprotein	-1.32843	-1.64138	-1.70985	-1.72619	-1.36898	-1.46059	0.132168	-0.180786	-0.249251	-0.265597	0.0916174	0.0405503	-0.272403	-0.340868	-0.357214	0.397764	0.0848109	0.0163461	0.381418	0.0684648	0.312954
H16_A1043	ABC-type transporter, periplasmic component: HAAT family	2.28238	2.48933	1.90487	2.01429	1.57361	2.18184	0.100543	0.307488	-0.27697	-0.167544	-0.608223	0.708766	0.915711	0.331252	0.440678	0.268088	0.475033	-0.109426	0.377513	0.584459	-0.206945
H16_A1044	SSU ribosomal protein S15	3.39802	3.51378	3.22997	3.20724	2.53638	3.17448	0.223536	0.339301	0.0554911	0.0327569	-0.638105	0.861642	0.977406	0.693597	0.670862	0.190779	0.306544	0.0227343	0.168045	0.283809	-0.115765
H16_A1045	polyribonucleotide nucleotidyltransferase	4.53257	4.24137	4.10878	4.15119	3.73322	4.27972	0.25285	-0.0383469	-0.170939	-0.128522	-0.546492	0.799342	0.508145	0.375553	0.41797	0.381372	0.0901747	-0.0424172	0.423789	0.132592	0.291197
H16_A1046	Putative Zn-dependent oxidoreductase	0.532541	0.437992	0.788446	0.461788	0.535682	0.534081	-0.00154074	-0.0960897	0.254365	-0.0722928	0.00160036	-0.00314111	-0.0976901	0.252765	-0.0738932	0.070752	-0.0237969	0.326658	-0.255906	-0.350455	0.094549
H16_A1047	triosephosphate isomerase	2.60209	1.99256	1.98718	1.89895	1.32985	2.38822	0.213873	-0.395659	-0.401036	-0.48927	-1.05837	1.27224	0.662709	0.657331	0.569097	0.703144	0.0936115	0.088234	0.61491	0.00537755	0.609532
H16_A1048	preprotein translocase subunit SecG	3.04493	2.68113	2.65158	2.46744	2.17602	2.84022	0.204712	-0.15909	-0.188641	-0.372779	-0.664203	0.868915	0.505113	0.475562	0.291425	0.57749	0.213689	0.184137	0.393353	0.0295513	0.363802
H16_A1050	NADH dehydrogenase chain A	-1.04879	-0.379825	-0.706657	-1.70148	-0.740985	-0.919691	-0.129096	0.539865	0.213033	-0.781786	0.178705	-0.307801	0.36116	0.0343281	-0.960491	0.65269	1.32165	0.994819	-0.342129	0.326832	-0.668961
H16_A1051	NADH dehydrogenase chain B	2.25667	2.82805	2.59468	1.90852	2.39875	2.2824	-0.0257348	0.545651	0.312276	-0.373884	0.116349	-0.142083	0.429303	0.195927	-0.490233	0.348149	0.919535	0.68616	-0.338011	0.233375	-0.571386
H16_A1052	NADH dehydrogenase chain C	2.4664	3.25279	2.9906	2.43723	2.96057	2.73167	-0.265267	0.521121	0.258927	-0.294438	0.228902	-0.494169	0.292219	0.0300249	-0.52334	0.0291715	0.815559	0.553365	-0.524193	0.262194	-0.786387
H16_A1053	NADH dehydrogenase chain D	2.49609	3.1018	2.72677	2.42736	3.03555	2.50993	-0.0138366	0.591873	0.216845	-0.0825658	0.525617	-0.539454	0.0662558	-0.308773	-0.608183	0.0687291	0.674439	0.29941	-0.230681	0.375029	-0.60571
H16_A1054	NADH dehydrogenase chain E	1.61303	2.57947	2.11153	1.52179	2.99261	2.08289	-0.469859	0.496585	0.0286385	-0.561096	0.909721	-1.37958	-0.413135	-0.881082	-1.47082	0.0912367	1.05768	0.589734	-0.498497	0.467947	-0.966444
H16_A1055	NADH dehydrogenase chain F	2.79884	3.15512	2.71926	2.63077	3.18752	2.62338	0.175466	0.531741	0.0958812	0.00739477	0.564145	-0.388679	-0.0324039	-0.468264	-0.55675	0.168071	0.524346	0.0884865	0.079585	0.43586	-0.356275
H16_A1056	NADH dehydrogenase chain G	2.68591	3.06511	2.49408	2.47007	3.12137	2.37762	0.308287	0.687488	0.116461	0.0924457	0.743749	-0.435462	-0.0562614	-0.627288	-0.651303	0.215842	0.595042	0.0240152	0.191826	0.571027	-0.3792
H16_A1057	NADH dehydrogenase chain H	2.49044	3.39793	2.79257	2.69111	3.60245	2.47	0.0204413	0.92793	0.322576	0.221113	1.13245	-1.11201	-0.204522	-0.809876	-0.911339	-0.200671	0.706817	0.101463	-0.302135	0.605354	-0.907489
H16_A1058	NADH dehydrogenase chain I	2.12039	2.62884	2.13106	2.0892	2.97307	1.82373	0.296661	0.805107	0.307335	0.265475	1.14934	-0.852677	-0.344231	-0.842003	-0.883863	0.0311859	0.539632	0.0418598	-0.0106739	0.497772	-0.508446
H16_A1059	NADH dehydrogenase chain J	4.34827	4.8383	4.22957	3.88791	4.91126	3.80242	0.545852	1.03588	0.427153	0.0854946	1.10884	-0.562987	-0.0729539	-0.681685	-1.02334	0.460357	0.95039	0.341658	0.118699	0.608731	-0.490033
H16_A1060	NADH dehydrogenase chain K	4.06992	4.68167	4.05971	3.97127	4.69763	3.6099	0.460024	1.07178	0.449816	0.361374	1.08774	-0.627711	-0.0159593	-0.637919	-0.726361	0.0986502	0.710402	0.0884422	0.010208	0.62196	-0.611752
H16_A1061	NADH dehydrogenase chain L	4.11609	4.52853	3.92737	4.00843	4.51834	3.53817	0.577917	0.990357	0.3892	0.470261	0.980165	-0.402248	0.0101918	-0.590965	-0.509904	0.107656	0.520095	-0.0810613	0.188717	0.601157	-0.41244
H16_A1062	NADH dehydrogenase chain M	3.9455	4.44935	3.77399	3.86126	4.50208	3.54318	0.402326	0.906177	0.230811	0.318082	0.958902	-0.556576	-0.0527259	-0.728092	-0.64082	0.0842441	0.588094	-0.0872716	0.171516	0.675366	-0.50385
H16_A1063	NADH dehydrogenase chain N	3.46594	3.83386	3.18216	3.36786	3.87988	3.01463	0.451313	0.819228	0.167533	0.353235	0.865252	-0.413939	-0.0460237	-0.697719	-0.512017	0.0980779	0.465993	-0.185702	0.28378	0.651695	-0.367915
H16_A1064	conserved hypothetical protein	2.34238	2.62608	2.26637	2.18422	2.88442	2.11389	0.228497	0.512194	0.152479	0.0703324	0.770529	-0.542032	-0.258335	-0.618049	-0.700196	0.158164	0.441861	0.0821469	0.0760175	0.359714	-0.283697
H16_A1065	NTP pyrophosphohydrolase	1.33427	1.38956	0.548409	0.747721	1.62424	0.519227	0.815046	0.87033	0.0291817	0.228494	1.10501	-0.289965	-0.234682	-1.07583	-0.876517	0.586552	0.641836	-0.199313	0.785865	0.841148	-0.0552834
H16_A1066	conserved hypothetical protein	0.477208	0.812677	0.32897	1.5294	2.83995	-0.74147	1.21868	1.55415	1.07044	2.27087	3.58142	-2.36274	-2.02727	-2.51098	-1.31055	-1.0522	-0.716727	-1.20043	0.148239	0.483708	-0.335469
H16_A1067	Acyl-CoA dehydrogenase	0.149589	2.32247	0.3962	1.68661	3.39384	-0.770183	0.919772	3.09266	1.16638	2.45679	4.16402	-3.24425	-1.07136	-2.99764	-1.70723	-1.53702	0.635863	-1.29041	-0.246611	1.92627	-2.17289
H16_A1068	Acyl-CoA dehydrogenase	-0.0198202	2.2218	0.357569	1.49244	3.55479	-0.833654	0.813834	3.05546	1.19122	2.32609	4.38844	-3.57461	-1.33298	-3.19722	-2.06235	-1.51226	0.729367	-1.13487	-0.37739	1.86424	-2.24162
H16_A1069	acyl dehydratase	0.553598	1.34506	0.492855	0.968271	2.79607	0.180712	0.372887	1.16435	0.312143	0.787559	2.61535	-2.24247	-1.451	-2.30321	-1.82779	-0.414673	0.37679	-0.475417	0.0607439	0.852206	-0.791463
H16_A1070	acyl dehydratase	1.24235	1.21232	0.514869	1.24398	2.58332	0.454471	0.787875	0.75785	0.0603972	0.789512	2.12885	-1.34098	-1.371	-2.06846	-1.33934	-0.00163674	-0.0316619	-0.729115	0.727478	0.697453	0.0300251
H16_A1071	bo3-type quinol oxidase, subunit II	5.10877	5.71893	5.81995	5.07754	5.30771	4.8264	0.282366	0.892531	0.993543	0.251137	0.481308	-0.198942	0.411223	0.512235	-0.230171	0.0312287	0.641394	0.742406	-0.711177	-0.101012	-0.610165
H16_A1072	bo3-type quinol oxidase, subunit I	5.20855	5.58058	5.56014	5.49074	5.94624	4.69878	0.509764	0.881799	0.861356	0.791953	1.24745	-0.737688	-0.365654	-0.386097	-0.4555	-0.282189	0.0898459	0.0694026	-0.351591	0.0204433	-0.372035
H16_A1073	bo3-type quinol oxidase, subunit III	4.63966	5.19542	5.1429	5.17588	5.93836	4.33889	0.300773	0.856533	0.804006	0.836986	1.59947	-1.2987	-0.742939	-0.795466	-0.762486	-0.536213	0.0195474	-0.0329802	-0.503233	0.0525276	-0.555761
H16_A1074	bo3-type quinol oxidase, subunit IV	3.97125	4.56067	4.44803	4.57052	5.36777	3.65344	0.317809	0.907231	0.794594	0.917082	1.71433	-1.39652	-0.807098	-0.919734	-0.797247	-0.599273	-0.0098507	-0.122487	-0.476785	0.112637	-0.589422
H16_A1075	ABC-type transporter, periplasmic component: HAAT family	-0.0600367	0.435031	-1.63757	-1.68124	-0.676479	0.989265	-1.0493	-0.554234	-2.62683	-2.67051	-1.66574	0.616442	1.11151	-0.961086	-1.00477	1.62121	2.11628	0.043679	1.57753	2.0726	-0.495068
H16_A1076	ABC-type transporter, permease component	0.373252	0.927872	-0.622212	-0.66297	-0.588719	0.426915	-0.053663	0.500958	-1.04913	-1.08988	-1.01563	0.961971	1.51659	-0.0334934	-0.0742506	1.03622	1.59084	0.0407573	0.995464	1.55008	-0.554621
H16_A1077	ABC-type transporter, permease component: HAAT family	1.51594	1.60612	1.19808	-0.101368	0.831686	1.10876	0.407182	0.497364	0.0893259	-1.21013	-0.277073	0.684255	0.774437	0.366399	-0.933054	1.61731	1.70749	1.29945	0.317856	0.408038	-0.0901818
H16_A1078	ABC-type transporter, ATPase component: HAAT family	0.00465808	0.394531	-0.275301	-0.475536	-0.0935736	0.0406425	-0.0359844	0.353888	-0.315943	-0.516179	-0.134216	0.0982317	0.488104	-0.181727	-0.381963	0.480194	0.870067	0.200235	0.279959	0.669832	-0.389873
H16_A1079	ABC-type transporter, ATPase component: HAAT family	-1.06792	-0.525818	-1.64532	-1.58141	-1.18005	-1.58935	0.521427	1.06353	-0.0559748	0.0079357	0.409294	0.112133	0.654233	-0.465269	-0.401359	0.513491	1.05559	-0.0639105	0.577402	1.1195	-0.542101
H16_A1080	urea amidohydrolase (urease) accessory protein UreD	-3.22954	-2.52389	-2.27764	-2.48809	-1.95479	-2.42199	-0.807547	-0.101892	0.144354	-0.0660918	0.4672	-1.27475	-0.569092	-0.322846	-0.533292	-0.741456	-0.0358006	0.210446	-0.951901	-0.246246	-0.705655
H16_A1081	urea amidohydrolase (urease) gamma subunit	-2.84495	-1.63097	-2.07502	-1.98022	-1.30717	-1.599	-1.24595	-0.031973	-0.476026	-0.381227	0.291826	-1.53778	-0.323799	-0.767852	-0.673052	-0.864726	0.349254	-0.0947997	-0.769926	0.444053	-1.21398
H16_A1082	urea amidohydrolase (urease) accessory protein UreJ	-1.41689	-0.596505	-1.00551	-1.03694	-1.14163	-0.441605	-0.975287	-0.1549	-0.563907	-0.595339	-0.700027	-0.27526	0.545128	0.13612	0.104689	-0.379949	0.440439	0.0314311	-0.41138	0.409008	-0.820388
H16_A1083	urea amidohydrolase (urease) beta subunit	-1.30982	-1.0425	-0.939623	-1.18308	-1.17551	-0.335774	-0.97405	-0.706729	-0.603849	-0.847302	-0.839734	-0.134316	0.133005	0.235885	-0.00756781	-0.126749	0.140573	0.243453	-0.370201	-0.10288	-0.267322
H16_A1084	urea amidohydrolase (urease) alpha subunit	-1.60427	-1.20461	-1.25412	-1.46223	-1.41942	-0.476904	-1.12736	-0.727704	-0.777219	-0.985325	-0.942517	-0.184847	0.214814	0.165298	-0.042808	-0.142039	0.257622	0.208106	-0.350145	0.0495157	-0.399661
H16_A1085	urea amidohydrolase (urease) accessory protein UreE	-1.40858	-0.822472	-0.773097	-1.16022	-0.955578	-0.48945	-0.919133	-0.333022	-0.283647	-0.670767	-0.466128	-0.453005	0.133106	0.18248	-0.204639	-0.248366	0.337745	0.38712	-0.635485	-0.0493745	-0.586111
H16_A1086	urea amidohydrolase (urease) accessory protein UreF	-1.8978	-1.34315	-0.932681	-1.30224	-1.04508	-0.875973	-1.02182	-0.467172	-0.0567077	-0.426263	-0.169104	-0.852719	-0.298068	0.112396	-0.257159	-0.595559	-0.0409092	0.369555	-0.965114	-0.410464	-0.55465
H16_A1087	urea amidohydrolase (urease) regulatory and maturation protein UreG	-2.20448	-1.497	-1.51295	-1.69011	-1.442	-1.36703	-0.837446	-0.129969	-0.145925	-0.323079	-0.0749745	-0.762471	-0.0549946	-0.0709505	-0.248105	-0.514366	0.19311	0.177154	-0.69152	0.015956	-0.707476
H16_A1088	conserved hypothetical protein	-1.27796	-0.69947	-0.89987	-0.912883	-0.981748	-0.497607	-0.780353	-0.201863	-0.402263	-0.415276	-0.484141	-0.296212	0.282278	0.081878	0.0688654	-0.365077	0.213413	0.0130126	-0.37809	0.2004	-0.57849
H16_A1089	Hypothetical protein	0.939763	0.239772	1.77213	0.79623	0.936603	1.75669	-0.81693	-1.51692	0.0154325	-0.960463	-0.82009	0.00316006	-0.696832	0.835522	-0.140373	0.143533	-0.556458	0.975895	-0.832362	-1.53235	0.699992
H16_A1090	Glutathione S-transferase	0.334598	-0.0812889	1.67342	0.877881	0.642813	1.54015	-1.20555	-1.62144	0.133272	-0.662267	-0.897335	-0.308215	-0.724102	1.03061	0.235067	-0.543282	-0.959169	0.795539	-1.33882	-1.75471	0.415887
H16_A1091	FadE2-like Acyl-CoA dehydrogenase (ACAD)	0.841855	0.488646	0.64764	0.281324	0.449205	0.0259507	0.815905	0.462696	0.621689	0.255373	0.423255	0.39265	0.0394412	0.198435	-0.167882	0.560532	0.207323	0.366316	0.194215	-0.158993	0.353209
H16_A1092	transcriptional regulator, LysR-family	1.7826	0.733719	1.42439	0.880127	0.970466	1.39721	0.385391	-0.66349	0.0271838	-0.517082	-0.426743	0.812134	-0.236747	0.453927	-0.0903387	0.902473	-0.146408	0.544266	0.358207	-0.690674	1.04888
H16_A1093	hypothetical membrane associated protein	-0.820277	-1.2134	-1.19607	-1.24925	-1.39435	-0.61728	-0.202997	-0.596124	-0.578788	-0.631966	-0.777069	0.574072	0.180946	0.198281	0.145103	0.428969	0.0358425	0.0531779	0.375792	-0.0173353	0.393127
H16_A1094	Hypothetical protein	-1.45994	-1.05498	-1.57806	-1.08487	-0.831205	-1.05928	-0.400655	0.00429712	-0.518782	-0.025588	0.228076	-0.628731	-0.223779	-0.746858	-0.253664	-0.375067	0.0298851	-0.493194	0.118127	0.523079	-0.404952
H16_A1095	Hypothetical protein	-1.54165	-1.15484	-1.34346	-1.18414	-1.19362	-1.01437	-0.527282	-0.140474	-0.329091	-0.169775	-0.179256	-0.348026	0.0387819	-0.149835	0.00948119	-0.357508	0.0293007	-0.159316	-0.198192	0.188617	-0.386808
H16_A1096	DNA-directed RNA polymerase sigma subunit (RpoE,sigma24)	-1.50343	-0.856321	-0.544342	-0.957607	-0.95372	-0.810392	-0.693039	-0.0459289	0.26605	-0.147215	-0.143328	-0.549711	0.0973992	0.409378	-0.00388724	-0.545823	0.101286	0.413265	-0.959088	-0.311979	-0.64711
H16_A1097	Uncharacterized protein containing a von Willebrand factor type A (vWA) domain	0.255771	-0.00939011	0.186957	0.173847	0.224438	0.261875	-0.00610376	-0.271265	-0.074918	-0.0880279	-0.0374367	0.0313329	-0.233828	-0.0374813	-0.0505913	0.0819242	-0.183237	0.0131099	0.0688143	-0.196347	0.265161
H16_A1098	Gamma-glutamyltransferase 1	-0.048632	-0.106491	-0.475232	-0.591809	-0.781402	-0.614353	0.565721	0.507862	0.139121	0.0225442	-0.167049	0.73277	0.674911	0.30617	0.189593	0.543177	0.485318	0.116577	0.4266	0.368741	0.0578591
H16_A1099	predicted aminoglycoside phosphotransferase	3.24052	4.14217	2.95483	3.87281	4.54477	2.93228	0.308242	1.20989	0.0225541	0.94053	1.61249	-1.30425	-0.402603	-1.58994	-0.671962	-0.632288	0.269359	-0.917976	0.285688	1.18734	-0.901648
H16_A1100	Fructose-2,6-bisphosphatase	1.13097	2.95273	1.68353	1.8041	2.76079	1.45525	-0.324284	1.49747	0.228278	0.348847	1.30554	-1.62982	0.191935	-1.07726	-0.956692	-0.673131	1.14863	-0.12057	-0.552562	1.2692	-1.82176
H16_A1101	Enoyl-CoA hydratase/carnithine racemase	0.813937	2.33091	1.29551	1.63269	2.62666	0.85335	-0.0394136	1.47756	0.442156	0.779338	1.77331	-1.81272	-0.295748	-1.33115	-0.993969	-0.818752	0.698221	-0.337182	-0.48157	1.0354	-1.51697
H16_A1102	3-Hydroxyacyl-CoA dehydrogenase	1.43729	2.0471	1.52275	2.38675	2.79865	1.10399	0.333299	0.943105	0.418754	1.28276	1.69466	-1.36136	-0.751552	-1.2759	-0.4119	-0.949458	-0.339652	-0.864003	-0.0854556	0.52435	-0.609806
H16_A1103	Glutathione S-transferase	3.65997	4.01449	3.43148	4.26026	4.24063	2.94406	0.715906	1.07043	0.487423	1.3162	1.29657	-0.580667	-0.226147	-0.80915	0.019624	-0.600291	-0.245771	-0.828774	0.228483	0.583004	-0.35452
H16_A1104	Aspartate/tyrosine/aromatic aminotransferase	2.5375	2.35053	2.36383	2.41624	2.15145	2.54462	-0.00712426	-0.194096	-0.180793	-0.128381	-0.393176	0.386052	0.199081	0.212383	0.264796	0.121256	-0.0657151	-0.0524125	0.173669	-0.0133025	0.186971
H16_A1105	predicted nucleic acid-binding protein containing PIN domain	0.242331	0.189464	0.263579	0.0950728	0.279502	0.321349	-0.0790179	-0.131885	-0.0577704	-0.226276	-0.0418476	-0.0371703	-0.0900378	-0.0159228	-0.184429	0.147259	0.0943911	0.168506	-0.0212475	-0.074115	0.0528675
H16_A1106	conserved hypothetical protein	1.36812	1.25355	1.41969	1.28529	1.18002	1.72747	-0.359352	-0.473916	-0.307782	-0.442181	-0.547448	0.188096	0.0735317	0.239665	0.105267	0.0828295	-0.0317348	0.134399	-0.0515693	-0.166134	0.114564
H16_A1107	Zinc-carboxypeptidase	1.58085	1.09487	1.30206	1.45006	1.26749	1.7799	-0.19905	-0.685027	-0.477839	-0.329832	-0.512409	0.313359	-0.172618	0.0345699	0.182577	0.130782	-0.355195	-0.148007	0.278789	-0.207188	0.485977
H16_A1108	conserved hypothetical protein	0.351318	0.918279	0.561743	0.613332	0.959604	1.72961	-1.37829	-0.811332	-1.16787	-1.11628	-0.770006	-0.608287	-0.0413255	-0.397862	-0.346272	-0.262015	0.304947	-0.0515896	-0.210425	0.356536	-0.566961
H16_A1109	N-Formylglutamate amidohydrolase	-0.387563	-0.159796	-1.72804	-2.03864	-1.75831	-0.654148	0.266585	0.494352	-1.07389	-1.38449	-1.10416	1.37075	1.59851	0.0302743	-0.280326	1.65107	1.87884	0.310601	1.34047	1.56824	-0.227767
H16_A1110	probable extra-cytoplasmic solute receptor	0.975833	0.938096	-0.776389	-0.732648	-0.835268	0.423848	0.551984	0.514247	-1.20024	-1.1565	-1.25912	1.8111	1.77336	0.0588789	0.10262	1.70848	1.67074	-0.0437414	1.75222	1.71449	0.0377366
H16_A1111	transcriptional regulator, LysR-family	-0.427693	-0.829169	-0.393553	-0.286145	-0.62846	-0.569266	0.141573	-0.259903	0.175713	0.283121	-0.0591938	0.200767	-0.200709	0.234907	0.342315	-0.141548	-0.543025	-0.107408	-0.0341399	-0.435616	0.401476
H16_A1112	transcriptional regulator, LysR-family	0.370019	0.220947	0.150988	0.284562	0.280901	0.332159	0.0378595	-0.111212	-0.181171	-0.0475971	-0.0512585	0.089118	-0.0599536	-0.129912	0.0036614	0.0854566	-0.063615	-0.133574	0.219031	0.0699589	0.149072
H16_A1113	pyruvate decarboxylase or related thiamine pyrophosphate-requiring enzyme	-1.38039	-1.53206	-1.20606	-1.57178	-1.24243	-1.21615	-0.164237	-0.315904	0.0100953	-0.355629	-0.0262812	-0.137956	-0.289623	0.0363765	-0.329348	0.191392	0.0397251	0.365725	-0.174332	-0.325999	0.151667
H16_A1114	NAD-dependent aldehyde dehydrogenase	0.753254	0.334231	0.559858	0.705408	0.553918	0.573427	0.179827	-0.239195	-0.0135687	0.131981	-0.0195086	0.199336	-0.219687	0.00593999	0.151489	0.0478465	-0.371176	-0.14555	0.193396	-0.225627	0.419023
H16_A1115	probable extra-cytoplasmic solute receptor	-0.567112	-0.853013	-0.443753	-0.853163	-0.500589	-0.965959	0.398848	0.112947	0.522207	0.112797	0.46537	-0.0665228	-0.352424	0.0568362	-0.352574	0.286051	0.000149888	0.40941	-0.123359	-0.40926	0.285901
H16_A1116	protein containing von Willebrand factor type A(vWA) domain	-0.230801	-0.593135	0.598001	0.0869606	0.754782	-0.574529	0.343727	-0.0186066	1.17253	0.661489	1.32931	-0.985584	-1.34792	-0.156782	-0.667822	-0.317762	-0.680096	0.51104	-0.828802	-1.19114	0.362334
H16_A1117	putative amino-acid acetyltransferase	0.364474	-0.0178751	1.36595	0.891261	1.38274	0.415253	-0.0507791	-0.433128	0.950701	0.476008	0.967482	-1.01826	-1.40061	-0.0167811	-0.491475	-0.526787	-0.909136	0.474693	-1.00148	-1.38383	0.382349
H16_A1118	MoxR-like ATPase	0.955283	0.455013	1.23375	1.01417	1.38017	0.280696	0.674587	0.174318	0.953051	0.733469	1.09947	-0.424887	-0.925157	-0.146423	-0.366005	-0.0588822	-0.559152	0.219582	-0.278464	-0.778733	0.500269
H16_A1119	Hypothetical protein	-0.339257	-1.19757	0.217905	-0.560154	0.531935	-0.545813	0.206556	-0.651757	0.763718	-0.0143416	1.07775	-0.871192	-1.72951	-0.314031	-1.09209	0.220897	-0.637416	0.778059	-0.557162	-1.41547	0.858313
H16_A1120	cytochrome c553	5.62908	4.95539	5.15606	4.36046	4.55278	5.50677	0.122307	-0.551382	-0.350715	-1.14632	-0.953997	1.0763	0.402615	0.603282	-0.192319	1.26862	0.594934	0.795601	0.473022	-0.200667	0.673689
H16_A1121	cytochrome c553	5.41863	4.49649	4.70386	4.38544	4.26011	5.07876	0.33987	-0.582273	-0.374899	-0.693324	-0.818657	1.15853	0.236384	0.443758	0.125333	1.03319	0.111051	0.318425	0.714769	-0.207374	0.922143
H16_A1122	3-Deoxy-D-arabino-heptulosonate 7-phosphate (DAHP) synthase	5.08109	5.28903	5.13305	4.80184	5.29759	5.13482	-0.0537288	0.154202	-0.00177296	-0.332983	0.162763	-0.216492	-0.00856075	-0.164536	-0.495746	0.279254	0.487185	0.33121	-0.0519558	0.155975	-0.207931
H16_A1123	SAM-dependent methyltransferase	-2.04152	-1.96618	-1.81239	-2.22085	-1.59549	-1.55346	-0.488062	-0.412727	-0.258932	-0.667393	-0.0420371	-0.446025	-0.37069	-0.216895	-0.625356	0.179331	0.254666	0.408461	-0.22913	-0.153794	-0.0753351
H16_A1124	Microcin-processing peptidase 2	-1.0409	-0.93846	-1.02349	-1.29192	-0.941229	-0.91074	-0.130159	-0.0277198	-0.112745	-0.381176	-0.0304894	-0.0996701	0.00276962	-0.082256	-0.350687	0.251017	0.353456	0.268431	-0.0174141	0.0850256	-0.10244
H16_A1125	Nitrilase	-1.25671	-1.44524	-1.51931	-1.32501	-1.12948	-1.53423	0.27752	0.0889891	0.0149222	0.209226	0.404757	-0.127237	-0.315768	-0.389835	-0.195531	0.0682944	-0.120236	-0.194303	0.262598	0.074067	0.188531
H16_A1126	conserved hypothetical protein	-1.85679	-1.87069	-1.97913	-2.086	-0.882128	-1.32676	-0.530029	-0.543923	-0.652367	-0.759239	0.444636	-0.974665	-0.98856	-1.097	-1.20388	0.22921	0.215316	0.106872	0.122338	0.108444	0.0138941
H16_A1127	glutamine synthetase adenylyltransferase	1.97868	1.7938	1.87104	2.0652	1.66601	2.17441	-0.195728	-0.380607	-0.303361	-0.109205	-0.508397	0.31267	0.127791	0.205036	0.399193	-0.0865228	-0.271402	-0.194156	0.107634	-0.0772454	0.184879
H16_A1128	Membrane protein	-0.463592	-0.370566	-0.549738	-0.311882	-0.20879	-0.394147	-0.0694456	0.0235805	-0.155591	0.0822651	0.185356	-0.254802	-0.161776	-0.340948	-0.103091	-0.151711	-0.0586846	-0.237856	0.0861457	0.179172	-0.0930261
H16_A1129	putative peptidase, S08A subfamily	-1.3754	-1.16423	-1.21665	-1.09492	-1.13324	-1.24813	-0.12727	0.0839005	0.0314729	0.153206	0.114887	-0.242157	-0.0309866	-0.0834143	0.0383191	-0.280476	-0.0693057	-0.121733	-0.158743	0.0524276	-0.21117
H16_A1130	Hypothetical protein	-0.542248	-0.0784387	-0.502152	-0.263098	-0.281577	-0.342654	-0.199593	0.264216	-0.159498	0.0795566	0.0610774	-0.260671	0.203138	-0.220575	0.0184793	-0.27915	0.184659	-0.239054	-0.040096	0.423713	-0.463809
H16_A1131	ATPase DNA repair	-0.194405	-0.0243148	-0.120398	-0.0109282	0.354911	0.200574	-0.394979	-0.224889	-0.320972	-0.211502	0.154337	-0.549316	-0.379225	-0.475309	-0.365839	-0.183477	-0.0133866	-0.10947	-0.0740066	0.0960836	-0.17009
H16_A1132	ATP-NAD kinase	-0.808905	-0.504413	-0.48706	-0.708283	-0.194174	-0.470557	-0.338347	-0.0338555	-0.0165032	-0.237726	0.276383	-0.614731	-0.310239	-0.292886	-0.514109	-0.100621	0.20387	0.221223	-0.321844	-0.0173523	-0.304492
H16_A1133	transcriptional regulator, HrcA-family	-0.580875	-1.21937	-0.890597	-0.685063	-0.695591	-1.00504	0.424164	-0.214335	0.114442	0.319976	0.309448	0.114716	-0.523783	-0.195005	0.0105285	0.104188	-0.534311	-0.205534	0.309722	-0.328777	0.638499
H16_A1134	Ferrochelatase	-0.23265	0.207306	-0.0295107	-0.21178	0.622149	0.196286	-0.428936	0.0110203	-0.225797	-0.408066	0.425863	-0.854799	-0.414843	-0.65166	-0.833929	-0.02087	0.419086	0.182269	-0.203139	0.236817	-0.439956
H16_A1135	Ribosome-associated heat shock protein	-0.0285743	-0.307398	-0.664665	-0.530832	-0.0396801	-0.370633	0.342059	0.0632352	-0.294032	-0.160199	0.330953	0.0111058	-0.267718	-0.624985	-0.491152	0.502257	0.223434	-0.133834	0.636091	0.357268	0.278823
H16_A1136	conserved hypothetical protein	-2.10656	-2.12769	-2.44922	-2.22833	-1.74148	-2.74361	0.637052	0.615918	0.294392	0.515282	1.00213	-0.365077	-0.386212	-0.707738	-0.486847	0.12177	0.100636	-0.220891	0.342661	0.321526	0.0211343
H16_A1137	molecular chaperone GrpE	2.08104	1.62584	1.6898	2.03174	2.25538	2.35734	-0.276298	-0.7315	-0.667546	-0.325598	-0.101962	-0.174336	-0.629538	-0.565584	-0.223636	0.0493	-0.405902	-0.341948	0.391248	-0.0639537	0.455202
H16_A1138	Thioredoxin	0.626889	0.377004	0.0154819	0.293638	0.89616	0.353799	0.27309	0.023205	-0.338317	-0.0601608	0.542361	-0.269271	-0.519156	-0.880678	-0.602522	0.333251	0.0833658	-0.278157	0.611407	0.361522	0.249885
H16_A1139	outer membrane phospholipase A	2.31162	2.10337	2.16467	2.04192	2.12452	2.28037	0.0312557	-0.176995	-0.115695	-0.23845	-0.155848	0.187104	-0.0211468	0.0401534	-0.0826014	0.269705	0.0614546	0.122755	0.14695	-0.0613002	0.208251
H16_A1140	conserved hypothetical protein	-1.15947	-1.603	-0.977032	-1.71746	-1.27659	-1.15576	-0.00370735	-0.447235	0.178731	-0.561695	-0.120826	0.117119	-0.326409	0.299557	-0.440868	0.557987	0.114459	0.740425	-0.182438	-0.625966	0.443528
H16_A1141	predicted permease, DMT superfamily	0.724112	0.901804	0.957805	0.464071	0.994097	0.873912	-0.1498	0.0278921	0.0838931	-0.409841	0.120185	-0.269986	-0.0922933	-0.0362924	-0.530026	0.260041	0.437733	0.493734	-0.233693	-0.056001	-0.177692
H16_A1142	Nitroreductase	4.22876	3.46603	3.71793	3.69511	2.66599	4.69668	-0.467919	-1.23065	-0.978744	-1.00157	-2.03069	1.56277	0.800042	1.05194	1.02912	0.533646	-0.229081	0.0228213	0.510825	-0.251902	0.762727
H16_A1143	Uncharacterized protein involved in ubiquinone biosynthesis	-3.0702	-0.174911	-1.93806	-2.38045	-2.6642	-2.53971	-0.530487	2.3648	0.601657	0.159258	-0.124485	-0.406002	2.48929	0.726142	0.283743	-0.689745	2.20554	0.442399	-1.13214	1.76315	-2.89529
H16_A1144	predicted hydrolase or acyltransferase	-2.84354	-0.293443	-1.93201	-2.61182	-2.91034	-2.7007	-0.142841	2.40726	0.768698	0.0888808	-0.209632	0.0667916	2.61689	0.97833	0.298513	-0.231721	2.31838	0.679817	-0.911538	1.63856	-2.5501
H16_A1145	Flavin-binding monooxygenase	-3.13567	-0.0632943	-2.14871	-2.15457	-2.20368	-2.68478	-0.450896	2.62148	0.536068	0.530208	0.481094	-0.931989	2.14039	0.0549745	0.0491143	-0.981104	2.09128	0.00586016	-0.986964	2.08542	-3.07238
H16_A1146	transcriptional regulator, TetR family	0.470209	0.158088	0.0561854	-0.0290256	0.135794	0.190776	0.279433	-0.0326877	-0.13459	-0.219801	-0.0549817	0.334415	0.022294	-0.0796086	-0.16482	0.499234	0.187114	0.0852109	0.414023	0.101903	0.312121
H16_A1147	Endonuclease III protein	3.08953	2.96408	2.65619	2.81433	2.54174	2.83937	0.250167	0.124708	-0.183173	-0.0250329	-0.297631	0.547798	0.422339	0.114458	0.272598	0.2752	0.149741	-0.15814	0.433341	0.307882	0.125459
H16_A1148	Predicted NADH:ubiquinone oxidoreductase,subunitRnfB	2.13753	2.4228	2.35063	1.6111	2.04369	2.6187	-0.481172	-0.195899	-0.268065	-1.0076	-0.575006	0.0938343	0.379107	0.306941	-0.432592	0.526426	0.811699	0.739533	-0.213107	0.0721662	-0.285273
H16_A1149	transcriptional regulator, TetR/AcrR-family	0.158245	0.953259	0.697324	0.648255	0.554315	0.709736	-0.551491	0.243523	-0.0124119	-0.0614814	-0.155421	-0.39607	0.398944	0.143009	0.0939398	-0.49001	0.305005	0.0490695	-0.53908	0.255935	-0.795015
H16_A1150	intracellular poly(3-hydroxybutyrate) depolymerase	-1.08143	-0.446646	-0.33376	-0.525346	-0.468167	-1.37283	0.291399	0.926181	1.03907	0.847482	0.90466	-0.613261	0.0215213	0.134407	-0.0571783	-0.556082	0.0786996	0.191586	-0.747668	-0.112886	-0.634782
H16_A1151	tyrosine aminotransferase	4.10723	3.65517	3.45224	3.63083	3.1958	3.88316	0.224067	-0.227991	-0.430919	-0.252331	-0.687367	0.911434	0.459376	0.256448	0.435036	0.476398	0.0243407	-0.178588	0.654986	0.202929	0.452058
H16_A1152	Excinuclease ABC, helicase subunit (B)	-0.444761	-0.260608	0.0536131	-0.36971	0.0580552	-0.230048	-0.214713	-0.0305603	0.283661	-0.139662	0.288103	-0.502817	-0.318663	-0.00444206	-0.427765	-0.0750515	0.109102	0.423323	-0.498375	-0.314221	-0.184153
H16_A1153	Hypothetical protein	-4.9682	-4.13591	-3.99445	-5.03138	-4.01117	-5.13912	0.170917	1.00321	1.14467	0.107737	1.12795	-0.95703	-0.124738	0.0167197	-1.02021	0.0631802	0.895472	1.03693	-0.973749	-0.141457	-0.832292
H16_A1154	Hypothetical protein	-4.10051	-3.47337	-3.66148	-4.5923	-3.58025	-4.64064	0.540135	1.16727	0.979165	0.0483374	1.06039	-0.520256	0.106882	-0.0812263	-1.01205	0.491797	1.11894	0.930827	-0.43903	0.188109	-0.627138
H16_A1155	Protein-tyrosine-phosphatase	-2.62471	-2.20254	-2.10362	-2.56834	-2.20543	-2.43218	-0.192531	0.229639	0.328559	-0.136164	0.226746	-0.419277	0.00289248	0.101813	-0.36291	-0.0563674	0.365803	0.464723	-0.521091	-0.0989208	-0.42217
H16_A1156	Site-specific recombinase	0.857034	1.19598	1.39393	1.34372	1.13083	1.35788	-0.500845	-0.161903	0.0360477	-0.0141649	-0.227053	-0.273792	0.0651505	0.263101	0.212888	-0.486681	-0.147738	0.0502126	-0.536893	-0.197951	-0.338943
H16_A1157	transcriptional regulator of iron sulfur clusterassembly (IscR)	-1.33352	-2.2338	-2.84434	-2.83702	-2.82081	-2.29567	0.962152	0.0618709	-0.548672	-0.541348	-0.525144	1.4873	0.587015	-0.0235277	-0.0162041	1.5035	0.603219	-0.00732362	1.51082	0.610543	0.900281
H16_A1158	cysteine desulfurase (IscS)	-0.861213	-0.913186	-1.39737	-1.94448	-1.768	-1.23556	0.374352	0.322378	-0.161805	-0.70892	-0.532436	0.906787	0.854814	0.37063	-0.176484	1.08327	1.0313	0.547115	0.536157	0.484183	0.0519734
H16_A1159	iron sulfur cluster assembly protein (IscU)	-1.43239	-1.41143	-1.62263	-2.16328	-1.64288	-1.79735	0.364955	0.385923	0.174722	-0.365936	0.154465	0.210489	0.231458	0.0202565	-0.520401	0.73089	0.751859	0.540658	0.190233	0.211201	-0.0209685
H16_A1160	iron sulfur cluster assembly protein (IscA)	-1.70087	-1.61743	-1.81736	-2.47545	-1.90961	-1.95641	0.255543	0.338979	0.139051	-0.519036	0.046806	0.208737	0.292173	0.0922446	-0.565842	0.774578	0.858014	0.658086	0.116492	0.199928	-0.0834357
H16_A1161	conserved hypothetical protein	-1.54552	-1.52186	-1.10171	-2.13158	-1.04394	-1.04564	-0.499881	-0.476223	-0.0560707	-1.08594	0.00169497	-0.501576	-0.477918	-0.0577657	-1.08764	0.586063	0.609721	1.02987	-0.44381	-0.420153	-0.0236576
H16_A1162	Chaperone protein (HscB)	0.645117	0.147206	0.777666	-0.11373	0.290549	1.0003	-0.35518	-0.853091	-0.222631	-1.11403	-0.709748	0.354568	-0.143343	0.487117	-0.404279	0.758847	0.260936	0.891396	-0.132549	-0.63046	0.497911
H16_A1163	molecular chaperone (HscA)	1.43748	0.30097	1.14728	0.76633	0.593245	0.992515	0.444966	-0.691545	0.154761	-0.226185	-0.39927	0.844236	-0.292275	0.554031	0.173085	0.671151	-0.46536	0.380946	0.290205	-0.846306	1.13651
H16_A1164	Ferredoxin, 2Fe-2S	1.31126	0.558228	1.30402	0.901525	1.32251	1.15886	0.152396	-0.600632	0.145163	-0.257335	0.163648	-0.0112517	-0.76428	-0.0184842	-0.420983	0.409731	-0.343297	0.402499	0.00723256	-0.745796	0.753028
H16_A1165	conserved hypothetical protein	0.640283	0.057165	0.652253	0.295496	0.791398	0.569491	0.0707919	-0.512326	0.0827625	-0.273995	0.221907	-0.151115	-0.734233	-0.139145	-0.495902	0.344787	-0.238331	0.356757	-0.0119706	-0.595088	0.583118
H16_A1166	hypothetical membrane spanning protein	-5.7758	-5.73058	-5.80368	-5.88933	-5.11401	-5.85498	0.079181	0.124393	0.0513007	-0.0343569	0.740966	-0.661785	-0.616573	-0.689665	-0.775323	0.113538	0.15875	0.0856576	0.0278803	0.0730922	-0.0452119
H16_A1167	Lysyl-tRNA synthetase (class II)	3.17945	3.12385	3.20308	3.31692	3.05803	3.13626	0.0431887	-0.0124119	0.0668232	0.180661	-0.0782235	0.121412	0.0658116	0.145047	0.258884	-0.137472	-0.193072	-0.113837	-0.0236346	-0.0792351	0.0556006
H16_A1168	Dehydrogenase, related to short-chain alcohol dehydrogenases	2.76883	2.27796	2.62732	2.42012	2.34682	2.38273	0.386102	-0.104775	0.244591	0.0373926	-0.0359141	0.422016	-0.0688604	0.280505	0.0733067	0.348709	-0.142167	0.207198	0.141511	-0.349365	0.490876
H16_A1169	protein chain release factor B (RF-2)	1.92229	1.94643	2.01371	1.87987	1.73717	2.05838	-0.13609	-0.111953	-0.0446707	-0.178507	-0.321206	0.185117	0.209254	0.276536	0.142699	0.0424178	0.0665547	0.133837	-0.091419	-0.0672821	-0.0241369
H16_A1170	putative peptidase, M23B subfamily	1.4448	1.41117	0.791082	1.34907	1.38719	2.04302	-0.598217	-0.631844	-1.25194	-0.693948	-0.655828	0.0576105	0.0239842	-0.596108	-0.0381198	0.0957303	0.062104	-0.557988	0.653719	0.620092	0.0336263
H16_A1171	Single-stranded-DNA-specific exonuclease RecJ	2.07986	1.66955	1.63203	1.95031	2.01187	1.95466	0.1252	-0.285108	-0.322632	-0.00435133	0.0572077	0.0679919	-0.342316	-0.37984	-0.0615591	0.129551	-0.280757	-0.318281	0.447832	0.0375243	0.410308
H16_A1172	hypothetical membrane associated protein	1.94466	1.73546	2.06916	1.90311	1.84308	2.07256	-0.127894	-0.337094	-0.00339826	-0.169445	-0.229476	0.101582	-0.107618	0.226078	0.0600312	0.0415508	-0.167649	0.166047	-0.124496	-0.333696	0.2092
H16_A1173	ABC-type transporter, permease component: LPT family	1.69432	1.45101	1.34398	1.4078	1.49366	2.04394	-0.349611	-0.592925	-0.699953	-0.636133	-0.550275	0.200664	-0.0426503	-0.149678	-0.0858581	0.286522	0.0432078	-0.0638198	0.350342	0.107028	0.243314
H16_A1174	ABC-type transporter, ATPase component: LPT family	0.697018	0.698145	0.258869	0.873548	0.859909	1.08302	-0.385998	-0.384871	-0.824148	-0.209468	-0.223108	-0.162891	-0.161764	-0.60104	0.0136397	-0.17653	-0.175403	-0.61468	0.43815	0.439276	-0.0011268
H16_A1175	Mg-dependent DNase	0.567288	0.364954	0.430075	0.516383	0.777223	1.13939	-0.572101	-0.774435	-0.709314	-0.623006	-0.362166	-0.209935	-0.412269	-0.347148	-0.26084	0.0509052	-0.151428	-0.0863075	0.137213	-0.0651208	0.202333
H16_A1176	predicted hydrolase (metallo-beta-lactamase superfamily)	-0.297307	-0.374537	-0.518664	-0.555505	-0.584717	0.575406	-0.872713	-0.949943	-1.09407	-1.13091	-1.16012	0.28741	0.21018	0.0660524	0.029212	0.258198	0.180968	0.0368404	0.221357	0.144127	0.07723
H16_A1177	transcriptional regulator, GlvR-family	0.421866	0.454609	-0.273526	0.00811006	-0.702879	0.604168	-0.182302	-0.14956	-0.877694	-0.596058	-1.30705	1.12475	1.15749	0.429353	0.710989	0.413756	0.446499	-0.281636	0.695392	0.728135	-0.0327429
H16_A1178	phosphogluconate dehydratase	1.10708	1.14641	0.789137	0.657631	-0.149148	1.35266	-0.245577	-0.206249	-0.563518	-0.695025	-1.5018	1.25623	1.29555	0.938285	0.806778	0.449448	0.488776	0.131507	0.317941	0.357269	-0.039328
H16_A1179	gluconate kinase	-0.125379	0.114171	-0.3585	-0.497332	-0.763264	-0.198167	0.0727882	0.312338	-0.160333	-0.299165	-0.565097	0.637885	0.877435	0.404764	0.265932	0.371953	0.611503	0.138832	0.233121	0.472671	-0.239549
H16_A1180	uncharacterized conserved protein	-2.04622	-1.0574	-1.91781	-1.99079	-1.44677	-2.46899	0.422766	1.41159	0.551173	0.478195	1.02222	-0.59945	0.389372	-0.471043	-0.544021	-0.0554289	0.933393	0.0729775	-0.128406	0.860415	-0.988821
H16_A1181	Uncharacterized protein conserved in bacteria	-1.6999	-0.811249	-1.38597	-2.08451	-2.04482	-2.19887	0.498974	1.38762	0.8129	0.114365	0.15405	0.344924	1.23357	0.65885	-0.0396848	0.384609	1.27326	0.698535	-0.313926	0.574724	-0.88865
H16_A1182	Transglutaminase-like enzymes, putative cysteineprotease	-0.180898	-0.0476162	-0.0790526	-0.50382	-0.650312	-0.280572	0.0996745	0.232956	0.20152	-0.223248	-0.36974	0.469414	0.602696	0.57126	0.146492	0.322922	0.456204	0.424768	-0.101845	0.0314363	-0.133281
H16_A1183	predicted proteasome-type protease	-0.847191	0.165722	-0.326493	-0.714607	-0.400236	-0.48553	-0.361662	0.651252	0.159037	-0.229078	0.085294	-0.446956	0.565958	0.0737428	-0.314372	-0.132584	0.880329	0.388114	-0.520699	0.492215	-1.01291
H16_A1184	predicted hydrolase or acyltransferase (alpha/beta hydrolase superfamily)	-1.42181	-0.715584	-1.10882	-0.927164	-0.986232	-1.1623	-0.259512	0.446715	0.0534796	0.235135	0.176068	-0.435579	0.270647	-0.122588	0.0590676	-0.494647	0.21158	-0.181656	-0.312991	0.393235	-0.706226
H16_A1185	CTP synthase (utp-ammonia lyase)	1.27783	1.31122	1.22983	1.23852	1.01235	1.38096	-0.103131	-0.0697343	-0.151129	-0.142435	-0.368602	0.265472	0.298868	0.217473	0.226167	0.0393048	0.0727011	-0.00869326	0.0479981	0.0813944	-0.0333963
H16_A1186	2-Dehydro-3-deoxyphosphooctonate aldolase	0.886907	0.856747	0.780833	0.80714	0.949345	0.865721	0.0211861	-0.00897369	-0.0848882	-0.0585808	0.0836236	-0.0624375	-0.0925973	-0.168512	-0.142204	0.079767	0.0496071	-0.0263074	0.106074	0.0759145	0.0301598
H16_A1187	conserved hypothetical protein	2.43118	2.53287	2.43801	2.36234	2.60371	2.7431	-0.311916	-0.210227	-0.305088	-0.380755	-0.139388	-0.172528	-0.0708391	-0.165701	-0.241367	0.0688391	0.170528	0.0756669	-0.00682772	0.0948615	-0.101689
H16_A1188	phosphopyruvate hydratase	3.69773	3.14794	3.02661	3.36672	3.17959	3.61181	0.0859185	-0.463871	-0.585201	-0.245089	-0.432221	0.51814	-0.0316499	-0.15298	0.187132	0.331008	-0.218782	-0.340112	0.67112	0.12133	0.54979
H16_A1189	septum formation initiator	-1.06047	-0.832376	-1.07356	-1.26892	-0.662936	-0.852829	-0.207643	0.0204532	-0.22073	-0.416086	0.189893	-0.397536	-0.16944	-0.410623	-0.605979	0.208443	0.43654	0.195356	0.0130868	0.241183	-0.228096
H16_A1190	Hypothetical protein	-3.97578	-3.55634	-3.96668	-3.86128	-2.9958	-3.28766	-0.688123	-0.268682	-0.679017	-0.573619	0.291865	-0.979988	-0.560547	-0.970882	-0.865484	-0.114503	0.304938	-0.105398	-0.0091056	0.410335	-0.419441
H16_A1191	heat shock protein 33 (HSP33)	2.12455	2.02644	2.43944	2.14504	2.13485	2.51803	-0.39348	-0.491582	-0.078587	-0.372991	-0.383173	-0.0103072	-0.108409	0.304586	0.0101816	-0.0204888	-0.118591	0.294404	-0.314893	-0.412995	0.0981022
H16_A1192	carbonic anhydrase / acetyltransferase	2.62879	2.33093	2.59702	2.1221	2.29377	2.7432	-0.114404	-0.41227	-0.146175	-0.621095	-0.449431	0.335028	0.0371608	0.303257	-0.171664	0.506691	0.208825	0.474921	0.0317708	-0.266096	0.297867
H16_A1193	conserved hypothetical protein	0.383737	-0.150145	-0.250699	0.214736	0.221952	-0.160124	0.54386	0.00997902	-0.0905752	0.37486	0.382076	0.161784	-0.372097	-0.472651	-0.00721633	0.169001	-0.364881	-0.465435	0.634436	0.100554	0.533881
H16_A1194	MFS transporter, DHA1 family	-0.312623	-0.522293	-0.704827	-0.69913	-0.300154	-0.237924	-0.0746987	-0.284368	-0.466903	-0.461206	-0.0622294	-0.0124692	-0.222139	-0.404674	-0.398977	0.386508	0.176838	-0.00569679	0.392204	0.182535	0.20967
H16_A1195	Beta-lactamase	0.198458	0.0120047	-0.27331	0.0976474	-0.376966	0.510312	-0.311853	-0.498307	-0.783622	-0.412664	-0.887278	0.575424	0.388971	0.103656	0.474613	0.100811	-0.0856427	-0.370958	0.471769	0.285315	0.186454
H16_A1196	transcriptional regulator, LysR-family	0.94807	0.22624	0.518325	0.424563	0.265714	0.803387	0.144682	-0.577147	-0.285062	-0.378825	-0.537673	0.682356	-0.0394736	0.252611	0.158849	0.523507	-0.198322	0.093762	0.429745	-0.292084	0.721829
H16_A1197	Acyl-CoA synthetase	0.695296	0.450923	0.511838	0.482995	0.583341	0.669981	0.0253144	-0.219058	-0.158143	-0.186987	-0.08664	0.111954	-0.132418	-0.0715034	-0.100347	0.212301	-0.0320713	0.0288434	0.183458	-0.0609147	0.244373
H16_A1198	predicted hydrolase or acyltransferase (alpha/beta hydrolase superfamily)	0.775761	2.36348	1.54173	2.40664	2.96115	0.735991	0.0397695	1.62749	0.805735	1.67065	2.22516	-2.18539	-0.597666	-1.41942	-0.554505	-1.63088	-0.043161	-0.864917	-0.765965	0.821756	-1.58772
H16_A1199	thioredoxin reductase	-0.0646789	0.0947067	-0.167777	-0.313713	0.262571	-0.124915	0.0602361	0.219622	-0.0428619	-0.188798	0.387487	-0.32725	-0.167865	-0.430348	-0.576285	0.249034	0.40842	0.145936	0.103098	0.262484	-0.159386
H16_A1200	predicted metal-dependent phosphoesterase (PHP family)	-2.33925	-2.47677	-2.20069	-2.22027	-1.73371	-2.57634	0.237083	0.0995619	0.375643	0.356066	0.842625	-0.605543	-0.743063	-0.466982	-0.486559	-0.118984	-0.256504	0.0195769	-0.138561	-0.276081	0.137521
H16_A1201	putative translation factor (SUA5)	-2.1853	-1.69102	-1.84144	-2.15613	-1.38565	-2.13462	-0.0506809	0.443598	0.29318	-0.0215107	0.748975	-0.799656	-0.305377	-0.455795	-0.770486	-0.0291703	0.465109	0.314691	-0.343861	0.150418	-0.494279
H16_A1202	Zn-dependent membrane-bound protease, M50 family	-0.917813	-1.24158	-1.24238	-1.26361	-0.680293	-1.12743	0.209619	-0.114151	-0.114945	-0.136178	0.447139	-0.23752	-0.56129	-0.562085	-0.583317	0.345797	0.0220272	0.0212323	0.324565	0.000794894	0.32377
H16_A1203	SAM-dependent methyltransferase	-1.18626	-0.992688	-1.25199	-1.1715	-0.57622	-1.08509	-0.101168	0.0924056	-0.166899	-0.0864021	0.508873	-0.610041	-0.416467	-0.675772	-0.595275	-0.0147662	0.178808	-0.0804968	0.0657306	0.259304	-0.193574
H16_A1204	dihydrodipicolinate synthase	0.0379755	-0.279108	-0.407876	-0.242296	-0.394685	-0.268378	0.306353	-0.0107305	-0.139499	0.0260818	-0.126308	0.432661	0.115577	-0.0131911	0.152389	0.280271	-0.0368122	-0.16558	0.445852	0.128768	0.317084
H16_A1205	uncharacterized lipoprotein	1.56766	1.32523	1.17116	1.29848	1.26993	1.43637	0.13129	-0.111138	-0.265207	-0.137884	-0.166434	0.297724	0.0552952	-0.0987739	0.0285495	0.269174	0.0267457	-0.127323	0.396498	0.154069	0.242428
H16_A1206	Metal-dependent hydrolase of the beta-lactamase superfamily I	2.79739	2.46997	2.64108	2.5378	2.61418	3.06895	-0.271559	-0.598986	-0.427868	-0.53115	-0.454773	0.183214	-0.144213	0.0269046	-0.076377	0.259591	-0.067836	0.103282	0.156309	-0.171118	0.327427
H16_A1207	uncharacterized conserved protein	1.80587	2.11093	1.86906	1.49702	1.29504	2.02367	-0.217794	0.0872659	-0.154607	-0.526649	-0.728627	0.510834	0.815893	0.574021	0.201979	0.308855	0.613915	0.372042	-0.0631873	0.241873	-0.30506
H16_A1208	FKBP-type peptidyl-prolyl cis-trans isomerase 2	-0.553208	-0.858741	-0.662154	-1.16446	-0.812765	-0.171902	-0.381306	-0.686839	-0.490252	-0.992556	-0.640863	0.259557	-0.0459761	0.150611	-0.351693	0.61125	0.305717	0.502304	0.108946	-0.196587	0.305533
H16_A1209	conserved hypothetical protein	1.34685	1.5168	1.34718	1.09957	1.65129	1.63626	-0.289411	-0.119455	-0.28908	-0.536686	0.0150307	-0.304442	-0.134486	-0.30411	-0.551717	0.247275	0.417231	0.247606	-0.000331422	0.169625	-0.169956
H16_A1210	DNA mismatch repair protein MutS	1.80658	1.91154	1.36325	1.64739	1.55297	1.60855	0.198038	0.302995	-0.245293	0.0388388	-0.0555805	0.253619	0.358575	-0.189713	0.0944193	0.159199	0.264156	-0.284132	0.443331	0.548288	-0.104957
H16_A1211	universal stress protein, UspA family	3.84119	5.59282	1.8787	4.13368	4.78897	2.4169	1.42429	3.17592	-0.538193	1.71678	2.37208	-0.947781	0.803849	-2.91027	-0.655293	-0.292488	1.45914	-2.25498	1.96249	3.71412	-1.75163
H16_A1212	conserved hypothetical protein	5.46448	6.76682	3.78443	5.94896	6.78952	3.4947	1.96978	3.27213	0.289733	2.45426	3.29483	-1.32504	-0.0227005	-3.00509	-0.840562	-0.484482	0.817862	-2.16453	1.68005	2.98239	-1.30234
H16_A1213	conserved hypothetical protein	6.0514	6.68798	4.22392	6.5091	7.00092	3.58104	2.47036	3.10695	0.642887	2.92806	3.41988	-0.949522	-0.312938	-2.777	-0.491821	-0.457701	0.178883	-2.28518	1.82747	2.46406	-0.636584
H16_A1214	inositol monophosphatase	3.12466	3.16194	2.7595	2.49607	1.94245	2.68169	0.442972	0.480248	0.0778166	-0.185613	-0.739242	1.18221	1.21949	0.817058	0.553629	0.628584	0.665861	0.26343	0.365155	0.402432	-0.0372769
H16_A1215	rRNA methyltransferase	-1.03697	-0.650236	-0.473224	-0.99928	-0.729274	-0.720366	-0.316601	0.0701292	0.247141	-0.278914	-0.00890877	-0.307693	0.079038	0.25605	-0.270006	-0.037687	0.349044	0.526056	-0.563743	-0.177012	-0.386731
H16_A1216	serine acetyltransferase	-0.037095	0.127868	0.20872	-0.537551	0.167527	0.483931	-0.521026	-0.356062	-0.275211	-1.02148	-0.316404	-0.204622	-0.0396581	0.0411931	-0.705078	0.500456	0.66542	0.746271	-0.245815	-0.0808513	-0.164963
H16_A1217	Uncharacterized protein conserved in bacteria	1.64103	1.4135	1.85353	1.35279	1.67101	1.85913	-0.218099	-0.445627	-0.005603	-0.506336	-0.188125	-0.0299749	-0.257502	0.182522	-0.318211	0.288237	0.0607091	0.500733	-0.212496	-0.440024	0.227527
H16_A1218	Peptidyl-prolyl cis-trans isomerase,cyclophilinfamily	1.17171	0.834929	1.01895	0.882368	1.0487	1.24111	-0.0694045	-0.406182	-0.222163	-0.358744	-0.192416	0.123011	-0.213767	-0.0297474	-0.166328	0.289339	-0.0474387	0.136581	0.152758	-0.18402	0.336778
H16_A1219	Peptidyl-prolyl cis-trans isomerase,cyclophilinfamily	2.09521	1.43632	1.73155	1.64771	1.59355	1.94019	0.15502	-0.50387	-0.208641	-0.292476	-0.346639	0.501659	-0.157231	0.137998	0.0541628	0.447496	-0.211394	0.0838349	0.363661	-0.295229	0.65889
H16_A1220	TPR repeat	2.36581	2.28513	2.03007	2.09169	1.94459	2.16675	0.199061	0.118387	-0.136678	-0.075052	-0.22216	0.421221	0.340547	0.0854824	0.147108	0.274113	0.193439	-0.061626	0.335739	0.255065	0.080674
H16_A1221	Cysteinyl-tRNA synthetase	2.41598	1.92314	2.17164	1.6528	1.8117	2.41247	0.00351105	-0.489333	-0.240831	-0.759675	-0.600775	0.604286	0.111442	0.359945	-0.1589	0.763186	0.270342	0.518844	0.244342	-0.248502	0.492844
H16_A1222	3-Methyladenine DNA glycosylase/8-oxoguanine DNAglycosylase	1.63237	1.14789	1.59166	1.4714	1.54048	1.80171	-0.169336	-0.653825	-0.210055	-0.33031	-0.261234	0.0918982	-0.392591	0.0511789	-0.0690761	0.160974	-0.323515	0.120255	0.0407193	-0.44377	0.484489
H16_A1223	Acetyl-CoA carboxylase carboxyltransferase (alpha subunit)	1.75841	1.9591	1.62446	1.66913	1.41927	1.4083	0.350106	0.550795	0.216158	0.260823	0.0109707	0.339136	0.539824	0.205187	0.249852	0.0892835	0.289972	-0.0446647	0.133948	0.334637	-0.200688
H16_A1224	Predicted ATPase of the PP-loop superfamily implicated in cell cycle control	-1.82151	-0.786026	-0.902784	-0.860022	-0.568419	-1.50135	-0.320164	0.71532	0.598563	0.641325	0.932928	-1.25309	-0.217607	-0.334365	-0.291602	-0.961489	0.0739952	-0.042762	-0.918727	0.116757	-1.03548
H16_A1225	aspartate kinase	5.37354	4.97378	4.94462	4.79566	3.72464	5.40173	-0.0281917	-0.427946	-0.457106	-0.606064	-1.67709	1.6489	1.24914	1.21998	1.07103	0.577873	0.178118	0.148959	0.428914	0.0291599	0.399754
H16_A1227	transcriptional regulator, TetR/AcrR-family	1.17795	1.33171	1.28146	0.943468	1.35844	0.742712	0.43524	0.588995	0.538748	0.200756	0.615729	-0.180489	-0.0267336	-0.0769808	-0.414973	0.234484	0.38824	0.337992	-0.103508	0.0502472	-0.153755
H16_A1228	hypothetical membrane associated protein	0.315916	-1.18851	-0.298289	-0.607856	-0.517253	1.05088	-0.734968	-2.2394	-1.34917	-1.65874	-1.56814	0.833169	-0.671259	0.218964	-0.090603	0.923772	-0.580656	0.309567	0.614205	-0.890223	1.50443
H16_A1229	citrate synthase	-0.184244	0.114041	0.330176	0.470161	-0.530227	1.17607	-1.36031	-1.06203	-0.845895	-0.70591	-1.7063	0.345983	0.644267	0.860403	1.00039	-0.654405	-0.356121	-0.139985	-0.51442	-0.216136	-0.298284
H16_A1230	Acyl-CoA synthetase (AMP-forming)/AMP-acid ligase II	0.0476782	-0.182186	0.533237	0.685938	-0.114622	1.08957	-1.04189	-1.27175	-0.556331	-0.40363	-1.20419	0.1623	-0.067564	0.647859	0.80056	-0.63826	-0.868124	-0.152701	-0.485559	-0.715423	0.229864
H16_A1231	Protocatechuate 3,4-dioxygenase beta subunit	0.528505	0.233136	0.375567	0.563974	-0.029292	0.704421	-0.175917	-0.471285	-0.328854	-0.140447	-0.733713	0.557797	0.262428	0.404859	0.593266	-0.0354692	-0.330838	-0.188407	0.152937	-0.142431	0.295369
H16_A1232	transcriptional regulator, IclR-family	0.141764	-0.487171	-0.714578	0.206387	-0.346531	-0.338865	0.480629	-0.148306	-0.375713	0.545252	-0.00766572	0.488295	-0.140641	-0.368047	0.552917	-0.0646223	-0.693558	-0.920965	0.856342	0.227406	0.628936
H16_A1233	transcriptional regulator, LysR-family	0.369236	-0.238764	0.000917065	0.049319	-0.502429	0.484342	-0.115106	-0.723106	-0.483425	-0.435023	-0.986771	0.871665	0.263665	0.503346	0.551748	0.319917	-0.288083	-0.048402	0.368319	-0.239681	0.608001
H16_A1234	predicted acyl-CoA transferase/carnitine dehydratase	-1.88679	-1.75865	-1.88279	-1.97257	-2.52654	-1.44454	-0.442254	-0.314115	-0.438254	-0.528038	-1.08201	0.639751	0.767891	0.643752	0.553968	0.0857835	0.213923	0.0897836	-0.00400019	0.124139	-0.128139
H16_A1235	Hydroxymethylglutaryl-CoA lyase	-1.35172	-1.22957	-1.024	-1.23272	-2.05164	-0.788056	-0.563665	-0.44151	-0.235947	-0.44466	-1.26358	0.699919	0.822074	1.02764	0.818924	-0.119006	0.00314997	0.208712	-0.327718	-0.205562	-0.122155
H16_A1236	3-Isopropylmalate dehydratase large subunit	-0.947854	-0.998186	-1.09552	-0.876627	-1.52235	-0.498415	-0.44944	-0.499771	-0.597108	-0.378212	-1.02393	0.574494	0.524163	0.426826	0.645722	-0.0712274	-0.121559	-0.218896	0.147668	0.0973366	0.0503315
H16_A1237	3-Isopropylmalate dehydratase small subunit	-1.21562	-1.20058	-0.929582	-1.02996	-1.43465	-0.63874	-0.576883	-0.561841	-0.290842	-0.391216	-0.795912	0.219029	0.234071	0.50507	0.404697	-0.185668	-0.170626	0.100374	-0.286041	-0.271	-0.0150417
H16_A1238	probable extra-cytoplasmic solute receptor	-0.234029	-0.0260166	0.114029	0.222637	-0.815915	0.223469	-0.457498	-0.249486	-0.109441	-0.000831959	-1.03938	0.581887	0.789899	0.929944	1.03855	-0.456666	-0.248654	-0.108609	-0.348057	-0.140045	-0.208012
H16_A1239	3-Hydroxyisobutyrate dehydrogenase	-0.0687159	0.0311668	-0.0401692	0.366882	-0.392225	0.449867	-0.518583	-0.4187	-0.490036	-0.0829854	-0.842092	0.323509	0.423392	0.352056	0.759106	-0.435597	-0.335715	-0.407051	-0.0285467	0.0713359	-0.0998826
H16_A1240	ABC-type transporter, periplasmic component: HAAT family	0.267497	0.16904	0.178529	0.525851	-0.132796	0.509035	-0.241539	-0.339995	-0.330507	0.0168157	-0.641832	0.400293	0.301837	0.311325	0.658648	-0.258355	-0.356811	-0.347322	0.0889679	-0.00948821	0.0984561
H16_A1241	ABC-type transporter, permease component: HAAT family	-0.48749	-0.548552	-0.386264	-0.340577	-0.806674	-0.269062	-0.218428	-0.27949	-0.117202	-0.0715147	-0.537611	0.319184	0.258122	0.420409	0.466097	-0.146913	-0.207975	-0.0456876	-0.101226	-0.162287	0.0610619
H16_A1242	ABC-type transporter, permease component: HAAT family	-0.806799	-0.552399	-0.690535	-0.425311	-0.825958	-0.373972	-0.432827	-0.178427	-0.316563	-0.0513391	-0.451986	0.0191589	0.273559	0.135423	0.400647	-0.381488	-0.127088	-0.265224	-0.116264	0.138136	-0.2544
H16_A1243	Transposase	-0.284277	-0.463325	0.10437	0.0992281	-0.0435169	-0.064168	-0.220109	-0.399157	0.168538	0.163396	0.0206512	-0.24076	-0.419808	0.147887	0.142745	-0.383505	-0.562553	0.00514169	-0.388647	-0.567695	0.179048
H16_A1244	ABC-type transporter, ATPase component: HAAT family	-0.196605	-0.128962	-0.40178	-0.271862	-0.806902	-0.377001	0.180396	0.248039	-0.0247788	0.105139	-0.4299	0.610297	0.677939	0.405122	0.53504	0.0752569	0.142899	-0.129918	0.205175	0.272818	-0.0676425
H16_A1245	ABC-type transporter, ATPase component: HAAT family	-0.392058	-0.138999	-0.466605	-0.543375	-0.426231	0.209444	-0.601501	-0.348443	-0.676048	-0.752819	-0.635675	0.0341731	0.287232	-0.0403736	-0.117144	0.151317	0.404376	0.0767707	0.0745467	0.327605	-0.253059
H16_A1246	Hypothetical protein	-0.65787	-0.707721	-0.875568	-0.680467	-1.0134	-0.70839	0.0505203	0.000668991	-0.167178	0.0279237	-0.305012	0.355532	0.305681	0.137834	0.332936	0.0225966	-0.0272547	-0.195101	0.217698	0.167847	0.0498513
H16_A1247	Hypothetical protein	-1.70932	-1.73785	-1.63087	-1.71351	-1.63578	-1.65868	-0.0506364	-0.0791654	0.0278154	-0.0548226	0.0229002	-0.0735366	-0.102066	0.00491523	-0.0777228	0.00418621	-0.0243428	0.082638	-0.0784518	-0.106981	0.028529
H16_A1248	predicted signal transduction protein containingCHASE, PAS, GGDEF and EAL domains	-2.21143	-1.43531	-1.64815	-2.08404	-1.41577	-2.25902	0.0475902	0.823712	0.610878	0.174988	0.843258	-0.795667	-0.019545	-0.23238	-0.668269	-0.127398	0.648724	0.43589	-0.563287	0.212835	-0.776122
H16_A1249	Hypothetical protein	-2.05483	-0.732826	-1.38652	-2.11022	-2.71749	-3.0561	1.00127	2.32327	1.66958	0.945877	0.338606	0.662663	1.98466	1.33097	0.607271	0.0553917	1.37739	0.723703	-0.668311	0.653691	-1.322
H16_A1250	Hypothetical protein	-0.708883	3.39422	0.586254	1.83678	-0.746559	-0.824526	0.115643	4.21875	1.41078	2.66131	0.0779672	0.037676	4.14078	1.33281	2.58334	-2.54567	1.55744	-1.25053	-1.29514	2.80797	-4.10311
H16_A1251	pyruvate carboxylase	-0.892592	3.86145	-0.489753	3.04865	-1.45576	-1.43323	0.540634	5.29468	0.943473	4.48187	-0.0225369	0.563171	5.31722	0.96601	4.50441	-3.94124	0.812807	-3.5384	-0.402839	4.35121	-4.75405
H16_A1252	conserved hypothetical protein	-2.77781	-0.0812494	-2.90271	-1.00581	-2.54197	-3.68647	0.908658	3.60522	0.783756	2.68065	1.1445	-0.235838	2.46072	-0.36074	1.53616	-1.772	0.924564	-1.8969	0.124902	2.82146	-2.69656
H16_A1253	sulfate permease family (SulP) transporter	-3.71986	-1.51248	-3.10605	-2.544	-3.10856	-3.32853	-0.391332	1.81605	0.22248	0.78453	0.219967	-0.611299	1.59608	0.00251292	0.564563	-1.17586	1.03152	-0.56205	-0.613812	1.59357	-2.20738
H16_A1254	probable extra-cytoplasmic solute receptor	-1.87778	-1.01877	-1.61787	-1.42132	-2.30671	-1.87626	-0.00152092	0.857485	0.258387	0.454942	-0.430449	0.428928	1.28793	0.688836	0.88539	-0.456463	0.402544	-0.196555	-0.259908	0.599098	-0.859006
H16_A1255	two domain protein: Indolepyruvate ferredoxin oxidoreductase, alpha and beta subunit	-0.333164	-0.407828	-0.731363	-0.358794	-0.956515	-0.221741	-0.111423	-0.186087	-0.509622	-0.137053	-0.734775	0.623351	0.548687	0.225152	0.597721	0.02563	-0.0490341	-0.372569	0.398199	0.323535	0.0746641
H16_A1256	Malate/L-lactate dehydrogenase	0.904187	0.874945	0.431789	0.940558	0.288427	0.866833	0.0373536	0.00811163	-0.435044	0.0737251	-0.578407	0.61576	0.586518	0.143362	0.652132	-0.0363715	-0.0656135	-0.508769	0.472398	0.443156	0.029242
H16_A1257	transcriptional regulator, GntR-family	1.2836	1.42639	0.908142	1.48693	0.857048	1.60995	-0.326348	-0.183558	-0.701805	-0.123018	-0.7529	0.426552	0.569341	0.0510942	0.629882	-0.20333	-0.0605406	-0.578788	0.375458	0.518247	-0.142789
H16_A1258	D-Galactarate dehydratase	0.869242	1.09989	0.594485	0.449802	0.508752	0.879621	-0.0103788	0.220267	-0.285135	-0.429818	-0.370869	0.36049	0.591136	0.0857337	-0.0589493	0.419439	0.650085	0.144683	0.274756	0.505402	-0.230645
H16_A1259	D-Galactarate dehydratase	-0.159539	0.455346	-0.648451	-1.19718	-0.923411	-0.556588	0.397049	1.01193	-0.0918632	-0.640591	-0.366823	0.763872	1.37876	0.27496	-0.273768	1.03764	1.65252	0.548727	0.488913	1.1038	-0.614885
H16_A1260	hypothetical membrane associated protein	-1.92144	-1.93598	-2.64316	-2.7643	-2.50138	-2.62287	0.701429	0.68689	-0.02029	-0.141427	0.121491	0.579938	0.565399	-0.141781	-0.262918	0.842856	0.828317	0.121137	0.721719	0.70718	0.0145389
H16_A1261	Hypothetical protein	-2.20059	-1.75223	-2.454	-2.16828	-1.97853	-1.83093	-0.369664	0.0786996	-0.623068	-0.337349	-0.147599	-0.222064	0.226299	-0.475469	-0.189749	-0.0323149	0.416048	-0.285719	0.253405	0.701768	-0.448363
H16_A1262	NADPH:quinone reductase or related Zn-dependent oxidoreductase	-0.375215	-0.543954	-1.17264	-1.19837	-1.12874	-1.11627	0.741059	0.57232	-0.0563614	-0.0821005	-0.0124625	0.753522	0.584783	-0.0438988	-0.069638	0.82316	0.654421	0.0257392	0.79742	0.628682	0.168739
H16_A1263	probable taurine catabolism dioxygenase	-0.320823	-0.201941	-0.84417	-0.682923	-0.966211	-1.10542	0.784596	0.903478	0.261249	0.422496	0.139208	0.645388	0.76427	0.122041	0.283289	0.3621	0.480982	-0.161247	0.523347	0.642229	-0.118882
H16_A1264	NAD(P) transhydrogenase subunit alpha 1	3.64818	3.30675	3.60695	3.28405	2.63937	3.26867	0.379516	0.0380864	0.338282	0.0153785	-0.629296	1.00881	0.667382	0.967577	0.644674	0.364138	0.022708	0.322903	0.0412347	-0.300195	0.34143
H16_A1265	NAD(P) transhydrogenase subunit alpha 2	3.49997	3.11848	3.09641	3.34106	2.58373	2.48022	1.01975	0.638261	0.616186	0.860836	0.103511	0.91624	0.53475	0.512675	0.757324	0.158915	-0.222574	-0.24465	0.403565	0.0220753	0.38149
H16_A1266	NAD(P) transhydrogenase subunit beta	3.18914	2.68775	3.23513	3.25188	2.39319	2.52954	0.659597	0.158211	0.705595	0.722342	-0.136352	0.795949	0.294562	0.841947	0.858694	-0.0627448	-0.564131	-0.0167466	-0.0459982	-0.547385	0.501386
H16_A1267	short chain dehydrogenase	0.54288	0.215703	0.0573616	-0.105247	-0.141205	0.0748892	0.467991	0.140814	-0.0175276	-0.180137	-0.216094	0.684085	0.356907	0.198566	0.0359571	0.648128	0.32095	0.162609	0.485519	0.158341	0.327177
H16_A1268	predicted aminoglycoside phosphotransferase	0.0470431	-0.177585	-0.629942	-0.777398	-0.752389	-0.300407	0.34745	0.122822	-0.329534	-0.47699	-0.451982	0.799432	0.574804	0.122447	-0.0250084	0.824441	0.599813	0.147456	0.676985	0.452357	0.224628
H16_A1269	conserved hypothetical protein	-3.74423	-3.2388	-3.61409	-4.58488	-4.11402	-4.76687	1.02264	1.52807	1.15278	0.181996	0.652855	0.369788	0.875214	0.499924	-0.47086	0.840648	1.34607	0.970784	-0.130136	0.37529	-0.505426
H16_A1270	hypothetical membrane associated protein	-4.27825	-3.6091	-3.75072	-5.05901	-4.96752	-5.08907	0.810818	1.47997	1.33835	0.0300581	0.121541	0.689277	1.35843	1.21681	-0.0914828	0.78076	1.44991	1.30829	-0.52753	0.141619	-0.669149
H16_A1271	conserved hypothetical protein	-5.72217	-4.94958	-4.67017	-6.07276	-5.67948	-6.14529	0.423122	1.19572	1.47512	0.0725294	0.465809	-0.0426874	0.729908	1.00931	-0.39328	0.350592	1.12319	1.40259	-1.052	-0.279402	-0.772596
H16_A1272	conserved hypothetical protein	-6.40594	-5.13826	-4.79973	-6.14456	-5.39181	-6.03621	-0.369729	0.897953	1.23648	-0.108347	0.644405	-1.01413	0.253548	0.59208	-0.752752	-0.261381	1.0063	1.34483	-1.60621	-0.338532	-1.26768
H16_A1273	conserved hypothetical protein	-5.96683	-5.46082	-4.22663	-6.42978	-5.89606	-6.01797	0.0511348	0.557153	1.79134	-0.411807	0.121906	-0.0707714	0.435247	1.66943	-0.533713	0.462942	0.96896	2.20314	-1.7402	-1.23418	-0.506018
H16_A1274	conserved hypothetical protein	-5.83734	-4.84465	-4.29798	-6.05935	-6.06923	-5.89866	0.061322	1.05402	1.60068	-0.160693	-0.170566	0.231888	1.22458	1.77125	0.00987281	0.222015	1.21471	1.76137	-1.53936	-0.546664	-0.992694
H16_A1275	conserved hypothetical protein	-2.07769	-2.10805	-2.262	-2.32004	-2.97235	-2.22807	0.150375	0.120017	-0.033935	-0.0919769	-0.744278	0.894653	0.864295	0.710343	0.652301	0.242352	0.211994	0.0580418	0.18431	0.153952	0.0303581
H16_A1276	hemolysin activation/secretion protein	0.19984	-0.412559	-1.00205	-1.37497	-0.811565	0.520113	-0.320273	-0.932672	-1.52217	-1.89508	-1.33168	1.0114	0.399006	-0.190488	-0.563405	1.57481	0.962412	0.372917	1.20189	0.589495	0.612399
H16_A1277	conserved hypothetical protein	-0.189154	-0.350976	-0.944064	-1.00671	-0.682321	-0.688714	0.49956	0.337738	-0.25535	-0.317997	0.00639288	0.493167	0.331345	-0.261742	-0.324389	0.817556	0.655735	0.062647	0.754909	0.593088	0.161822
H16_A1278	ATP-dependent transcriptional regulator containing adenylate cyclase related domains	-2.30903	-2.03771	-1.80509	-2.74699	-2.45403	-2.35184	0.0428094	0.314127	0.54675	-0.395157	-0.102193	0.145002	0.41632	0.648943	-0.292964	0.437966	0.709284	0.941906	-0.50394	-0.232622	-0.271318
H16_A1279	highly conserved protein containing a thioredoxin domain	-3.15695	-2.41989	-2.25626	-2.83959	-2.53781	-2.92984	-0.227118	0.509945	0.673579	0.0902426	0.392024	-0.619142	0.117921	0.281555	-0.301781	-0.31736	0.419703	0.583337	-0.900697	-0.163634	-0.737063
H16_A1280	Hypothetical protein	-1.54195	-1.42575	-1.02203	-1.27971	-0.758877	-1.60299	0.0610454	0.177241	0.580964	0.32328	0.844116	-0.783071	-0.666875	-0.263153	-0.520836	-0.262235	-0.146039	0.257683	-0.519918	-0.403722	-0.116196
H16_A1281	Hypothetical protein	-4.36727	-4.15059	-4.74159	-5.23701	-4.2318	-5.44651	1.07925	1.29593	0.704922	0.2095	1.21472	-0.135467	0.0812116	-0.509793	-1.00522	0.869749	1.08643	0.495423	0.374326	0.591004	-0.216678
H16_A1282	Predicted GTPase	-3.29422	-3.54501	-3.3936	-3.32357	-2.93925	-3.75168	0.457458	0.206662	0.358079	0.428104	0.812425	-0.354967	-0.605763	-0.454345	-0.384321	0.0293541	-0.221442	-0.0700245	0.0993786	-0.151417	0.250796
H16_A1283	permease of the major facilitator superfamily	-1.05006	-1.08576	-1.13822	-1.23077	-0.434527	-0.908783	-0.141277	-0.176974	-0.229434	-0.321988	0.474255	-0.615533	-0.651229	-0.703689	-0.796243	0.18071	0.145014	0.0925538	0.0881567	0.0524602	0.0356965
H16_A1284	hypothetical membrane spanning protein	-1.67802	-1.82551	-1.76828	-1.82044	-0.948572	-1.69552	0.017502	-0.129982	-0.0727567	-0.124914	0.746952	-0.72945	-0.876934	-0.819708	-0.871866	0.142416	-0.00506819	0.0521575	0.0902587	-0.0572257	0.147484
H16_A1285	hypothetical membrane associated protein	-0.459838	0.0788804	-0.54664	0.418061	2.86634	0.0815745	-0.541413	-0.00269405	-0.628214	0.336487	2.78477	-3.32618	-2.78746	-3.41298	-2.44828	-0.8779	-0.339181	-0.964701	0.0868019	0.62552	-0.538718
H16_A1286	Pirin-related protein	-2.61758	-2.3733	-2.74781	-2.44331	-0.560674	-3.15105	0.53347	0.777753	0.403241	0.707748	2.59038	-2.05691	-1.81263	-2.18714	-1.88263	-0.174278	0.0700044	-0.304507	0.130229	0.374511	-0.244282
H16_A1287	3-Oxoacyl-[acyl-carrier-protein] reductase	0.447517	0.101499	-0.344635	0.12119	0.523526	0.45741	-0.00989333	-0.355911	-0.802045	-0.33622	0.0661154	-0.0760088	-0.422027	-0.86816	-0.402336	0.326327	-0.0196912	-0.465825	0.792152	0.446134	0.346018
H16_A1288	acyl dehydratase	-0.0402426	-0.258211	-0.327829	-0.0344186	0.358849	-2.17034e-05	-0.0402209	-0.258189	-0.327808	-0.0343969	0.35887	-0.399091	-0.617059	-0.686678	-0.393267	-0.00582401	-0.223792	-0.293411	0.287587	0.0696185	0.217968
H16_A1289	acyl dehydratase	0.416871	-0.124383	-0.249669	0.162564	-0.011257	-0.00146802	0.418339	-0.122915	-0.248201	0.164032	-0.00978895	0.428128	-0.113126	-0.238412	0.173821	0.254307	-0.286947	-0.412232	0.66654	0.125286	0.541254
H16_A1290	Acetyl-CoA C-acyltransferase	0.591832	0.215808	0.0618496	0.416253	0.568181	0.532262	0.0595699	-0.316453	-0.470412	-0.116008	0.0359189	0.023651	-0.352372	-0.506331	-0.151927	0.175578	-0.200445	-0.354404	0.529982	0.153959	0.376023
H16_A1291	Isovaleryl-CoA dehydrogenase	0.0574831	-0.166324	-0.566768	-0.0347743	0.258949	0.0502024	0.00728069	-0.216526	-0.616971	-0.0849767	0.208747	-0.201466	-0.425273	-0.825718	-0.293724	0.0922574	-0.131549	-0.531994	0.624252	0.400445	0.223807
H16_A1292	ATP-dependent transcriptional regulator,MalT-family	0.523528	0.410162	0.452622	0.486272	0.47819	0.34638	0.177148	0.063782	0.106242	0.139892	0.131811	0.0453377	-0.0680287	-0.0255684	0.00808156	0.0372561	-0.0761102	-0.03365	0.0709061	-0.0424603	0.113366
H16_A1293	probable extra-cytoplasmic solute receptor	-0.408226	-0.322827	-0.156636	-0.166052	-0.444365	-0.378497	-0.0297299	0.0556692	0.22186	0.212445	-0.065868	0.0361381	0.121537	0.287728	0.278313	-0.242175	-0.156776	0.00941528	-0.25159	-0.166191	-0.0853991
H16_A1294	Hypothetical protein	-0.14183	-0.0979282	0.185421	0.258289	0.181375	0.764338	-0.906169	-0.862266	-0.578917	-0.50605	-0.582964	-0.323205	-0.279303	0.00404673	0.0769142	-0.400119	-0.356217	-0.0728674	-0.327252	-0.283349	-0.0439023
H16_A1295	Acyl-CoA synthetase (AMP-forming)/AMP-acid ligase II	0.618422	0.567898	0.164519	0.465904	0.154184	0.516969	0.101453	0.0509293	-0.35245	-0.0510655	-0.362785	0.464238	0.413714	0.010335	0.311719	0.152519	0.101995	-0.301384	0.453903	0.403379	0.050524
H16_A1296	Hypothetical protein containing DUF35 domain	0.153675	0.296557	-0.207316	0.107391	-0.0765163	0.0652869	0.088388	0.23127	-0.272603	0.0421038	-0.141803	0.230191	0.373073	-0.1308	0.183907	0.0462842	0.189166	-0.314707	0.360991	0.503873	-0.142882
H16_A1297	Acetyl-CoA acetyltransferase	0.843943	0.931502	0.0918224	0.722089	0.544406	0.499785	0.344158	0.431717	-0.407962	0.222304	0.0446212	0.299537	0.387096	-0.452584	0.177683	0.121854	0.209413	-0.630267	0.75212	0.839679	-0.0875588
H16_A1298	transcriptional regulator, GntR-family	-1.07131	0.118653	-1.26627	-0.651753	-0.335418	-0.729234	-0.342075	0.847887	-0.537038	0.0774809	0.393816	-0.735892	0.454071	-0.930855	-0.316336	-0.419556	0.770406	-0.614519	0.194963	1.38493	-1.18996
H16_A1299	transcriptional regulator, IclR-family	0.814364	1.0888	0.398876	0.723324	0.59005	0.930797	-0.116433	0.158004	-0.531921	-0.207473	-0.340747	0.224314	0.498751	-0.191174	0.133275	0.0910396	0.365476	-0.324449	0.415488	0.689925	-0.274437
H16_A1300	ABC-type transporter, periplasmic component: PepT family	0.982289	0.477359	0.468938	0.470908	0.0923404	1.165	-0.182708	-0.687638	-0.696059	-0.694089	-1.07266	0.889949	0.385019	0.376598	0.378567	0.511381	0.00645156	-0.00196959	0.513351	0.00842115	0.50493
H16_A1301	ABC-type transporter, permease component: PepT family	1.86647	1.38462	1.98439	1.60531	1.51672	2.14576	-0.279292	-0.761139	-0.16137	-0.540448	-0.62904	0.349748	-0.1321	0.46767	0.0885918	0.261156	-0.220692	0.379078	-0.117921	-0.599769	0.481848
H16_A1302	ABC-type transporter, permease component: PepT family	1.29542	1.97455	1.86234	2.30055	2.02654	2.05585	-0.760427	-0.0813025	-0.193512	0.244699	-0.0293159	-0.731111	-0.0519866	-0.164197	0.274015	-1.00513	-0.326002	-0.438212	-0.566915	0.11221	-0.679125
H16_A1303	ABC-type transporter, ATPase component: PepT family	0.948758	0.375055	1.2642	1.26261	0.865703	1.36128	-0.412522	-0.986224	-0.0970746	-0.0986659	-0.495576	0.0830543	-0.490648	0.398502	0.39691	-0.313856	-0.887558	0.0015913	-0.315447	-0.88915	0.573702
H16_A1304	ABC-type transporter, ATPase component: PepT family	1.133	1.47143	1.35657	1.33502	0.844574	1.52129	-0.388288	-0.04986	-0.164712	-0.186263	-0.676711	0.288423	0.626851	0.511999	0.490449	-0.202026	0.136403	0.0215505	-0.223576	0.114852	-0.338428
H16_A1305	outer membrane protein (porin)	1.13748	0.831044	0.565887	0.838556	0.367001	1.11222	0.0252692	-0.281171	-0.546329	-0.27366	-0.745215	0.770484	0.464044	0.198886	0.471555	0.298929	-0.00751153	-0.272669	0.571598	0.265157	0.30644
H16_A1306	N-Formylglutamate amidohydrolase	-2.74333	-2.59535	-3.17775	-2.9459	-2.72487	-2.94814	0.204811	0.352788	-0.229609	0.00224208	0.22327	-0.018459	0.129517	-0.45288	-0.221028	0.202569	0.350545	-0.231851	0.434421	0.582397	-0.147976
H16_A1307	glycolate oxidase subunit GlcD	0.0577094	-0.237099	-0.246154	-0.123981	-0.092995	-0.255853	0.313562	0.0187536	0.00969909	0.131872	0.162858	0.150704	-0.144104	-0.153159	-0.0309855	0.18169	-0.113119	-0.122173	0.303863	0.00905453	0.294808
H16_A1308	hypothetical membrane spanning protein	0.975217	1.0589	1.11511	1.07776	1.17766	1.24257	-0.267356	-0.183669	-0.127461	-0.16481	-0.0649157	-0.20244	-0.118754	-0.0625455	-0.0998943	-0.102546	-0.0188592	0.0373488	-0.139895	-0.056208	-0.0836866
H16_A1309	multimeric flavodoxin WrbA	0.447233	0.598413	0.454673	0.46341	0.598093	0.540465	-0.0932321	0.0579476	-0.0857922	-0.0770556	0.0576275	-0.15086	0.000320091	-0.14342	-0.134683	-0.0161765	0.135003	-0.00873664	-0.00743987	0.14374	-0.15118
H16_A1310	Ribonuclease BN	-1.7969	-1.72509	-1.63597	-1.96779	-1.27865	-2.23692	0.440023	0.511832	0.600953	0.26913	0.958266	-0.518244	-0.446435	-0.357314	-0.689136	0.170893	0.242702	0.331823	-0.16093	-0.089121	-0.071809
H16_A1311	predicted membrane protein	-2.13978	-1.96406	-1.89116	-2.34846	-1.7865	-2.25562	0.115835	0.291562	0.364463	-0.0928364	0.469123	-0.353288	-0.177561	-0.10466	-0.561959	0.208671	0.384399	0.457299	-0.248628	-0.0729009	-0.175727
H16_A1312	Lysophospholipase	1.92199	1.33993	1.5266	1.94343	1.55626	1.99258	-0.0705884	-0.652649	-0.465985	-0.0491483	-0.436317	0.365729	-0.216332	-0.0296675	0.387169	-0.0214401	-0.603501	-0.416836	0.395396	-0.186665	0.582061
H16_A1313	O-Acetylhomoserine sulfhydrylase	1.80196	1.46899	1.61846	1.72003	1.13211	2.12024	-0.318284	-0.651249	-0.50178	-0.400214	-0.988128	0.669845	0.336879	0.486348	0.587914	0.0819307	-0.251035	-0.101566	0.183496	-0.149469	0.332966
H16_A1314	conserved hypothetical protein with CBS domain	1.30604	1.17156	0.63328	0.813328	0.948592	1.13725	0.168795	0.0343123	-0.503967	-0.323919	-0.188655	0.357451	0.222968	-0.315312	-0.135264	0.492714	0.358231	-0.180048	0.672763	0.53828	0.134483
H16_A1315	putative acyltransferase	2.05561	1.90688	2.13112	2.00087	1.97377	2.58709	-0.53148	-0.68021	-0.455965	-0.586218	-0.613313	0.0818329	-0.0668972	0.157348	0.0270948	0.0547381	-0.093992	0.130253	-0.0755154	-0.224245	0.14873
H16_A1316	Glutathione S-transferase-like protein	1.39122	1.55315	1.6573	1.8386	1.54013	1.808	-0.416779	-0.254848	-0.150697	0.0305973	-0.267866	-0.148914	0.0130183	0.117169	0.298463	-0.447377	-0.285445	-0.181294	-0.266083	-0.104151	-0.161932
H16_A1317	chorismate synthase	0.19401	-0.392587	-0.468994	-0.259544	-0.319042	-0.443292	0.637302	0.0507049	-0.0257017	0.183749	0.12425	0.513052	-0.0735451	-0.149952	0.0594986	0.453553	-0.133044	-0.20945	0.663003	0.0764066	0.586597
H16_A1318	Putative MFS transporter	1.37721	1.13282	1.16504	0.740154	1.37487	1.61807	-0.240859	-0.485242	-0.453029	-0.877913	-0.243199	0.00233912	-0.242043	-0.209831	-0.634714	0.637053	0.392671	0.424884	0.21217	-0.0322124	0.244382
H16_A1319	predicted dehydrogenase	1.36769	0.986529	0.659094	0.838187	1.06096	1.08794	0.279752	-0.101411	-0.428845	-0.249753	-0.0269841	0.306736	-0.0744272	-0.401861	-0.222769	0.529505	0.148342	-0.179092	0.708598	0.327434	0.381164
H16_A1320	transcriptional regulator, GntR-family	0.717499	-0.29234	-0.653276	-0.0650273	-0.247011	0.171081	0.546419	-0.463421	-0.824356	-0.236108	-0.418092	0.96451	-0.0453289	-0.406265	0.181984	0.782527	-0.227313	-0.588249	1.37078	0.360936	1.00984
H16_A1321	conserved hypothetical protein	3.09656	3.88523	2.18877	3.59287	3.53082	0.969962	2.1266	2.91527	1.21881	2.62291	2.56086	-0.434256	0.354407	-1.34205	0.0620544	-0.49631	0.292353	-1.40411	0.907796	1.69646	-0.788663
H16_A1322	triacylglycerol lipase	0.584381	3.50234	0.601583	0.892674	0.354716	-0.221815	0.806195	3.72416	0.823398	1.11449	0.576531	0.229664	3.14763	0.246867	0.537958	-0.308293	2.60967	-0.291091	-0.0172027	2.90076	-2.91796
H16_A1323	lipase chaperone protein	1.01638	3.86903	1.90414	1.71546	1.28501	1.35036	-0.333974	2.51867	0.553779	0.365106	-0.0653487	-0.268626	2.58402	0.619128	0.430455	-0.699081	2.15357	0.188673	-0.887754	1.96489	-2.85265
H16_A1324	electron transfer flavoprotein ubiquinone oxidoreductase	3.34848	3.27158	2.95074	3.39493	3.6655	3.08431	0.264169	0.18727	-0.133565	0.310623	0.581191	-0.317022	-0.393921	-0.714756	-0.270568	-0.0464532	-0.123353	-0.444187	0.397734	0.320835	0.0768994
H16_A1325	short chain dehydrogenase	2.48105	2.50015	2.28326	3.15577	3.16816	2.32089	0.160153	0.17926	-0.0376367	0.834875	0.84727	-0.687118	-0.668011	-0.884907	-0.0123955	-0.674722	-0.655615	-0.872512	0.197789	0.216897	-0.0191071
H16_A1326	TRAP-type transporter, small permease component	2.70176	3.81055	3.83418	3.11053	3.47451	3.55837	-0.856605	0.252181	0.275818	-0.447836	-0.0838615	-0.772744	0.336042	0.359679	-0.363974	-0.408769	0.700016	0.723653	-1.13242	-0.023637	-1.10879
H16_A1327	TRAP-type transporter, large permease component	2.70433	3.38786	3.42864	3.50673	3.34924	3.10816	-0.403824	0.279706	0.320486	0.398576	0.24108	-0.644905	0.0386262	0.079406	0.157496	-0.802401	-0.11887	-0.0780898	-0.724311	-0.0407798	-0.683531
H16_A1328	TRAP-type transporter, periplasmic component	3.70347	3.58562	3.43194	4.15432	3.8064	3.28946	0.414011	0.296164	0.142486	0.864859	0.516942	-0.102932	-0.220778	-0.374456	0.347917	-0.450848	-0.568695	-0.722373	0.271525	0.153678	0.117846
H16_A1329	predicted thioesterase	1.4175	1.74802	1.49984	1.73598	2.05124	1.15514	0.262357	0.592877	0.344696	0.580842	0.896104	-0.633748	-0.303227	-0.551408	-0.315262	-0.318485	0.0120352	-0.236146	-0.0823397	0.248181	-0.33052
H16_A1330	transcriptional regulator, LuxR-family	0.0619108	0.0564222	-0.0244098	-0.0803662	0.414041	-0.183475	0.245386	0.239897	0.159065	0.103109	0.597516	-0.35213	-0.357619	-0.438451	-0.494407	0.142277	0.136788	0.0559564	0.0863206	0.0808319	0.00548866
H16_A1331	Succinyl-CoA:3-ketoacid-coenzyme A transferase subunit A	3.28966	1.92606	2.68304	2.63898	2.25495	2.66345	0.626216	-0.737389	0.0195978	-0.0244662	-0.408497	1.03471	-0.328891	0.428095	0.384031	0.650682	-0.712922	0.0440639	0.606618	-0.756986	1.3636
H16_A1332	Succinyl-CoA:3-ketoacid-coenzyme A transferase subunit B	2.61524	1.45155	2.22755	2.15435	2.0814	2.28469	0.330545	-0.833139	-0.0571448	-0.130342	-0.203294	0.533838	-0.629845	0.146149	0.0729522	0.460886	-0.702797	0.0731969	0.387689	-0.775994	1.16368
H16_A1333	predicted metal-binding protein	1.20977	0.831438	1.01708	0.647872	1.05305	1.07358	0.136194	-0.242142	-0.0564991	-0.425708	-0.02053	0.156724	-0.221612	-0.0359691	-0.405178	0.561901	0.183566	0.369209	0.192693	-0.185643	0.378335
H16_A1334	D-beta-hydroxybutyrate dehydrogenase	1.61592	1.03166	0.678804	0.875013	1.03214	1.01627	0.599647	0.0153905	-0.33747	-0.141261	0.0158641	0.583783	-0.000473626	-0.353334	-0.157125	0.740907	0.156651	-0.196209	0.937117	0.35286	0.584256
H16_A1335	D-(-)-3-hydroxybutyrate oligomer hydrolase	1.77349	1.39639	1.54858	1.34247	1.27451	1.53728	0.236207	-0.140887	0.0113044	-0.194813	-0.262767	0.498975	0.12188	0.274072	0.067954	0.431021	0.053926	0.206118	0.224903	-0.152192	0.377095
H16_A1336	putative translation initiation inhibitor,yjgFfamily	1.80924	1.46991	1.61357	1.46946	1.46059	1.74028	0.0689637	-0.270371	-0.126707	-0.27082	-0.279689	0.348653	0.00931769	0.152982	0.00886851	0.339784	0.000449182	0.144114	0.19567	-0.143665	0.339335
H16_A1337	GTP pyrophosphokinase	1.40128	1.17384	1.55427	1.22665	1.63017	1.91661	-0.515333	-0.74277	-0.362336	-0.689961	-0.286437	-0.228896	-0.456333	-0.0758988	-0.403525	0.174628	-0.0528087	0.327626	-0.152998	-0.380434	0.227437
H16_A1339	Threonyl-tRNA synthetase	3.66435	2.84256	2.72145	2.58366	2.18083	3.07595	0.588402	-0.233392	-0.354499	-0.49229	-0.89512	1.48352	0.661728	0.540621	0.40283	1.08069	0.258897	0.137791	0.942901	0.121106	0.821794
H16_A1340	translation initiation factor 3 (IF-3)	3.47494	3.75828	3.78282	3.38812	3.70302	3.97069	-0.495751	-0.212416	-0.18787	-0.582578	-0.267671	-0.22808	0.055255	0.0798004	-0.314907	0.0868271	0.370162	0.394708	-0.307881	-0.0245455	-0.283335
H16_A1341	LSU ribosomal protein L35	4.39052	4.66058	4.36746	4.32927	4.62137	4.29504	0.0954818	0.365541	0.0724219	0.0342268	0.326331	-0.230849	0.0392098	-0.253909	-0.292104	0.061255	0.331314	0.0381951	0.0230599	0.293119	-0.270059
H16_A1342	LSU ribosomal protein L20	5.03561	4.86037	4.54228	4.81824	4.57287	4.41717	0.61844	0.443198	0.125104	0.40107	0.1557	0.46274	0.287498	-0.0305962	0.24537	0.21737	0.0421283	-0.275966	0.493336	0.318094	0.175242
H16_A1343	Phenylalanyl-tRNA synthetase alpha chain	4.88098	4.34776	4.37289	4.28299	4.02282	4.7825	0.0984821	-0.434733	-0.409607	-0.499512	-0.759675	0.858157	0.324942	0.350068	0.260163	0.597994	0.0647788	0.0899048	0.508089	-0.025126	0.533215
H16_A1344	Phenylalanyl-tRNA synthetase beta chain	3.87998	3.4158	3.35699	3.57093	3.46653	3.73286	0.147119	-0.317068	-0.375872	-0.161936	-0.266339	0.413458	-0.0507294	-0.109533	0.104403	0.309055	-0.155132	-0.213936	0.522991	0.0588041	0.464187
H16_A1345	integration host factor alpha subunit	0.853527	0.903698	0.525922	0.726587	1.18461	0.534004	0.319523	0.369695	-0.00808154	0.192583	0.65061	-0.331087	-0.280915	-0.658692	-0.458027	0.12694	0.177112	-0.200665	0.327604	0.377776	-0.0501719
H16_A1346	transcriptional regulator, MerR-family	0.52067	1.47766	1.23188	1.18056	1.44113	1.30266	-0.781995	0.174996	-0.0707858	-0.122107	0.138462	-0.920457	0.036534	-0.209248	-0.260569	-0.659888	0.297103	0.0513211	-0.711209	0.245782	-0.956991
H16_A1348	hypothetical membrane associated protein	-0.948027	-0.146647	-0.47133	-0.880152	-0.0192315	-0.451707	-0.49632	0.30506	-0.0196231	-0.428445	0.432475	-0.928795	-0.127415	-0.452099	-0.860921	-0.0678745	0.733506	0.408822	-0.476697	0.324683	-0.80138
H16_A1349	conserved hypothetical protein	-1.31504	-1.52209	-1.72225	-1.65634	-1.1405	-1.52089	0.205849	-0.00120429	-0.201359	-0.135451	0.380393	-0.174544	-0.381598	-0.581753	-0.515845	0.341301	0.134247	-0.0659082	0.407209	0.200155	0.207054
H16_A1350	conserved hypothetical protein	-0.435307	-1.64718	-1.51268	-1.2365	-0.867047	-0.862598	0.427291	-0.784586	-0.650081	-0.3739	-0.00444869	0.43174	-0.780137	-0.645632	-0.369452	0.801191	-0.410686	-0.276181	1.07737	-0.134505	1.21188
H16_A1351	conserved hypothetical protein	0.812544	0.184296	0.00506653	0.219418	0.252994	0.355474	0.45707	-0.171177	-0.350407	-0.136056	-0.102479	0.559549	-0.068698	-0.247928	-0.0335769	0.593126	-0.0351212	-0.214351	0.807477	0.17923	0.628247
H16_A1352	conserved hypothetical protein	0.872083	-0.716474	-0.984436	0.0415337	-0.411362	-0.202906	1.07499	-0.513568	-0.78153	0.24444	-0.208456	1.28344	-0.305112	-0.573074	0.452895	0.830549	-0.758007	-1.02597	1.85652	0.267962	1.58856
H16_A1353	hypothetical membrane associated protein	-5.35472	-4.61325	-4.24113	-5.18643	-3.83769	-5.57759	0.222869	0.964338	1.33646	0.39116	1.7399	-1.51703	-0.775557	-0.403437	-1.34873	-0.168291	0.573178	0.945298	-1.11359	-0.37212	-0.741469
H16_A1354	conserved hypothetical protein	-2.41679	-2.03356	-2.62749	-2.83484	-2.4828	-2.93699	0.520203	0.903434	0.309504	0.102153	0.454194	0.0660091	0.449241	-0.14469	-0.352041	0.418051	0.801282	0.207351	0.210699	0.593931	-0.383231
H16_A1355	Hypothetical protein	-2.2946	-1.31506	-2.04315	-1.24773	-2.33303	-2.39546	0.100861	1.0804	0.352314	1.14773	0.0624306	0.0384304	1.01797	0.289883	1.0853	-1.04687	-0.067332	-0.795417	-0.251453	0.728085	-0.979538
H16_A1356	NAD-specific glutamate dehydrogenase	-5.16121	-4.20834	-3.99047	-5.17533	-4.98335	-5.75092	0.589704	1.54258	1.76045	0.575586	0.767566	-0.177862	0.775011	0.992881	-0.19198	0.0141178	0.966991	1.18486	-1.17074	-0.21787	-0.952873
H16_A1357	conserved hypothetical protein	-1.05851	-1.09791	-2.38305	-2.23179	-2.14502	-2.54157	1.48306	1.44366	0.158519	0.30978	0.396548	1.08651	1.04711	-0.23803	-0.0867678	1.17328	1.13388	-0.151262	1.32454	1.28514	0.0394005
H16_A1358	Acetyl-CoA hydrolase	1.63488	0.706538	-5.97814	-6.67806	-6.47573	-6.85317	8.48805	7.55971	0.87503	0.175111	0.377438	8.11061	7.18227	0.497592	-0.202327	8.31294	7.3846	0.699919	7.61302	6.68468	0.928344
H16_A1359	conserved hypothetical protein	1.57087	1.73037	0.600282	0.917444	1.95399	0.0119038	1.55896	1.71847	0.588378	0.905541	1.94209	-0.383128	-0.22362	-1.35371	-1.03655	0.653422	0.81293	-0.317163	0.970584	1.13009	-0.159508
H16_A1360	probable extra-cytoplasmic solute receptor	2.62197	3.41587	3.75461	4.24139	1.753	3.45086	-0.828894	-0.0349927	0.303742	0.790528	-1.69786	0.868969	1.66287	2.0016	2.48839	-1.61942	-0.82552	-0.486786	-1.13264	-0.338735	-0.793901
H16_A1362	transcriptional regulator, LysR-family	-0.180922	0.921678	0.139527	-0.128147	0.429311	-0.064959	-0.115963	0.986637	0.204486	-0.0631877	0.49427	-0.610233	0.492367	-0.289784	-0.557458	-0.0527758	1.04982	0.267673	-0.320449	0.782151	-1.1026
H16_A1363	cytosine deaminase or related metal-dependent hydrolase	-0.161634	-0.122982	-0.283422	-0.485844	-0.265192	-0.188949	0.0273149	0.0659662	-0.094473	-0.296895	-0.0762438	0.103559	0.14221	-0.0182293	-0.220652	0.32421	0.362861	0.202422	0.121788	0.160439	-0.0386513
H16_A1365	conserved hypothetical protein	1.70114	0.743316	1.16535	0.828667	1.04117	1.1647	0.536447	-0.42138	0.000651134	-0.336029	-0.123522	0.659969	-0.297858	0.124173	-0.212507	0.872476	-0.0853513	0.33668	0.535796	-0.422031	0.957827
H16_A1366	sulfate permease family (SulP) transporter	0.644573	0.615916	1.00229	0.401786	0.666745	0.951447	-0.306874	-0.335532	0.0508395	-0.549662	-0.284702	-0.0221723	-0.0508294	0.335542	-0.264959	0.242787	0.21413	0.600501	-0.357714	-0.386371	0.0286571
H16_A1367	transcriptional regulator, MarR-family	-0.253251	-0.288766	0.0808222	-0.162286	0.102764	0.235082	-0.488332	-0.523847	-0.15426	-0.397368	-0.132318	-0.356015	-0.39153	-0.0219419	-0.26505	-0.0909647	-0.12648	0.243108	-0.334073	-0.369588	0.0355149
H16_A1368	Exonuclease III	1.16362	0.498697	0.870943	0.892419	0.989655	1.12392	0.0397013	-0.625226	-0.252981	-0.231504	-0.134268	0.173969	-0.490958	-0.118712	-0.0972364	0.271206	-0.393722	-0.021476	0.292682	-0.372245	0.664927
H16_A1369	Oligopeptidase A	1.16923	0.582952	0.646697	0.968629	0.813069	0.989832	0.179396	-0.406879	-0.343134	-0.0212029	-0.176763	0.356158	-0.230117	-0.166372	0.15556	0.200598	-0.385677	-0.321931	0.52253	-0.0637453	0.586275
H16_A1370	5,10-Methylene-tetrahydrofolate dehydrogenase	1.23329	1.0934	1.07911	0.964633	0.496164	1.07495	0.158345	0.0184553	0.00416263	-0.110316	-0.578784	0.737129	0.597239	0.582947	0.468469	0.268661	0.128771	0.114478	0.154182	0.0142926	0.13989
H16_A1371	hypothetical membrane spanning protein	1.18998	1.18669	0.732326	0.936087	1.63233	0.734686	0.455297	0.452002	-0.00236023	0.201401	0.897644	-0.442347	-0.445642	-0.900004	-0.696243	0.253896	0.250601	-0.203761	0.457657	0.454362	0.00329519
H16_A1372	response regulator, NarL-family	-0.578	-0.149871	-1.02117	-0.586016	-0.766619	-0.760734	0.182734	0.610863	-0.260438	0.174718	-0.00588487	0.188619	0.616748	-0.254553	0.180603	0.0080159	0.436145	-0.435156	0.443172	0.871301	-0.428129
H16_A1373	signal transduction histidine kinase containing a PAS sensor domain	-0.147134	-0.391493	0.369222	-0.00742417	0.0725034	0.702733	-0.849867	-1.09423	-0.333511	-0.710157	-0.630229	-0.219637	-0.463997	0.296718	-0.0799276	-0.13971	-0.384069	0.376646	-0.516356	-0.760715	0.244359
H16_A1374	pyruvate dehydrogenase complex, dehydrogenase (E1) component	-2.61496	0.514093	-2.71533	-1.17691	-1.90556	-1.70321	-0.911755	2.2173	-1.01213	0.5263	-0.202352	-0.709403	2.41965	-0.809774	0.728652	-1.43805	1.691	-1.53843	0.100371	3.22943	-3.12905
H16_A1375	dihydrolipoamide acetyltransferase (E2) component of pyruvate dehydrogenase complex	0.193101	2.92747	-0.38893	1.48408	-0.00912314	1.35793	-1.16483	1.56954	-1.74686	0.126146	-1.36705	0.202224	2.9366	-0.379807	1.4932	-1.29097	1.4434	-1.87301	0.582031	3.3164	-2.73437
H16_A1376	ATP-dependent protease HslVU (ClpYQ), peptidase subunit	-0.872036	2.15355	-0.770768	0.747218	-0.468916	1.06645	-1.93849	1.08709	-1.83722	-0.319236	-1.53537	-0.403121	2.62246	-0.301853	1.21613	-1.61925	1.40633	-1.51799	-0.101268	2.92432	-3.02558
H16_A1377	dihydrolipoamide dehydrogenase (E3) component ofpyruvate dehydrogenase	-1.02593	1.63244	-1.30834	0.299898	-0.923049	0.481049	-1.50698	1.15139	-1.78939	-0.181151	-1.4041	-0.10288	2.55549	-0.385292	1.22295	-1.32583	1.33254	-1.60824	0.282412	2.94078	-2.65837
H16_A1378	universal stress protein, UspA family	-5.64034	-4.97439	-5.20536	-6.28184	-5.10759	-5.74712	0.106779	0.772724	0.541758	-0.534722	0.639529	-0.532749	0.133195	-0.0977707	-1.17425	0.641501	1.30745	1.07648	-0.434979	0.230966	-0.665945
H16_A1379	Hypothetical protein	-6.40354	-5.59043	-5.58026	-6.91448	-6.16682	-6.06528	-0.338255	0.47485	0.485024	-0.849199	-0.101542	-0.236712	0.576392	0.586567	-0.747657	0.510945	1.32405	1.33422	-0.823279	-0.0101741	-0.813105
H16_A1380	Pyruvate-formate lyase-activating enzyme	-6.27017	-5.18415	-4.49282	-6.15444	-5.61384	-5.87663	-0.393533	0.692483	1.38381	-0.277811	0.262788	-0.656321	0.429695	1.12102	-0.540598	-0.115723	0.970293	1.66162	-1.77734	-0.691329	-1.08602
H16_A1381	Phasin (PHA-granule associated protein)	-0.833325	-1.39761	4.13825	-1.64198	-1.2778	-1.58622	0.752895	0.188614	5.72447	-0.0557626	0.308421	0.444474	-0.119807	5.41605	-0.364183	0.808657	0.244376	5.78023	-4.97158	-5.53586	0.564281
H16_A1382	Deacetylase, histone deacetylase family	0.835884	0.67924	1.51652	-0.0348929	0.502194	0.726842	0.109043	-0.047602	0.789678	-0.761735	-0.224647	0.33369	0.177045	1.01433	-0.537087	0.870777	0.714133	1.55141	-0.680636	-0.83728	0.156645
H16_A1383	hypothetical membrane spanning protein	-0.120868	-0.164264	0.924628	-0.356309	0.324656	0.328662	-0.44953	-0.492926	0.595966	-0.684972	-0.00400592	-0.445525	-0.48892	0.599972	-0.680966	0.235441	0.192046	1.28094	-1.0455	-1.08889	0.0433951
H16_A1384	predicted thioesterase	-1.61015	-1.13528	-0.68054	-1.54838	-0.981598	-1.0243	-0.585855	-0.110986	0.343755	-0.524082	0.0426971	-0.628552	-0.153683	0.301058	-0.566779	-0.061773	0.413096	0.867837	-0.92961	-0.454741	-0.474869
H16_A1385	p-Nitrobenzoate reductase	-2.01123	-1.47841	-0.734522	-1.57798	-1.17245	-1.30014	-0.711088	-0.178271	0.565619	-0.277841	0.12769	-0.838778	-0.305961	0.43793	-0.405531	-0.433248	0.0995699	0.84346	-1.27671	-0.74389	-0.532817
H16_A1386	D-Alanyl-D-alanine carboxypeptidase	0.884536	0.541025	0.359532	0.168659	-0.0280298	1.17546	-0.290926	-0.634437	-0.815929	-1.0068	-1.20349	0.912566	0.569054	0.387562	0.196688	0.715877	0.372366	0.190873	0.525004	0.181492	0.343511
H16_A1387	glycolate oxidase subunit GlcD	-0.792138	-0.688442	-0.76678	-0.591832	-1.35459	-0.584664	-0.207474	-0.103778	-0.182117	-0.00716851	-0.769926	0.562452	0.666148	0.58781	0.762758	-0.200306	-0.0966098	-0.174948	-0.0253576	0.0783384	-0.103696
H16_A1388	transcriptional regulator, GntR-family	-1.74418	-1.62828	-1.47578	-1.83794	-1.59675	-0.819997	-0.924185	-0.808281	-0.655785	-1.01795	-0.776756	-0.14743	-0.0315259	0.120971	-0.241192	0.0937616	0.209666	0.362162	-0.268401	-0.152497	-0.115904
H16_A1389	transcriptional regulator, IclR-family	0.825184	1.17729	0.890401	1.15077	1.16185	0.414839	0.410344	0.762447	0.475562	0.735927	0.747015	-0.33667	0.0154323	-0.271453	-0.0110878	-0.325582	0.0265202	-0.260365	-0.0652172	0.286885	-0.352102
H16_A1390	Fe-S oxidoreductase	1.03025	1.17629	1.13519	0.853404	1.10057	0.812167	0.218084	0.36412	0.323019	0.0412371	0.288404	-0.0703203	0.0757154	0.0346147	-0.247167	0.176847	0.322883	0.281782	-0.104935	0.0411007	-0.146036
H16_A1391	uncharacterized conserved protein containing a ferredoxin-like domain	0.89855	0.822629	0.996426	0.83549	0.976198	0.539011	0.359539	0.283618	0.457415	0.296479	0.437188	-0.0776482	-0.153569	0.0202278	-0.140709	0.0630603	-0.0128607	0.160936	-0.097876	-0.173797	0.075921
H16_A1392	Hypothetical protein	0.788715	0.653827	0.750431	0.510944	0.774611	0.12637	0.662345	0.527457	0.624061	0.384575	0.648241	0.014104	-0.120784	-0.0241797	-0.263666	0.27777	0.142882	0.239487	0.0382837	-0.0966043	0.134888
H16_A1393	transcriptional regulator, LysR-family	1.2959	0.9656	1.0269	0.825311	0.922417	0.884267	0.411634	0.0813332	0.142632	-0.0589557	0.0381506	0.373483	0.0431826	0.104481	-0.0971063	0.470589	0.140289	0.201587	0.269002	-0.0612983	0.3303
H16_A1394	ornithine cyclodeaminase	-1.89948	-1.85159	-1.51108	-1.87976	-2.02955	-2.06594	0.166466	0.214357	0.554864	0.186184	0.0363886	0.130077	0.177969	0.518475	0.149795	-0.0197179	0.0281734	0.36868	-0.388398	-0.340506	-0.0478913
H16_A1395	ABC-type transporter, periplasmic component	-2.07202	-1.76508	-1.45174	-2.08015	-1.92751	-1.92039	-0.151636	0.155303	0.468651	-0.159767	-0.00712517	-0.144511	0.162428	0.475776	-0.152642	0.00813075	0.31507	0.628418	-0.620287	-0.313348	-0.306939
H16_A1396	probable extra-cytoplasmic solute receptor	-1.8609	-1.59815	-1.3636	-2.40748	-1.88284	-1.67979	-0.181109	0.0816413	0.31619	-0.727689	-0.203052	0.0219425	0.284693	0.519242	-0.524638	0.54658	0.809331	1.04388	-0.497299	-0.234549	-0.26275
H16_A1397	ABC-type transporter, ATPase component	3.90583	3.90403	3.60344	3.42344	3.33668	4.10226	-0.19643	-0.198226	-0.498818	-0.678815	-0.765583	0.569153	0.567357	0.266765	0.0867681	0.482384	0.480589	0.179997	0.302388	0.300592	0.00179547
H16_A1398	ABC-type transporter, permease component	4.4424	4.4608	4.23582	3.66947	3.43977	4.6778	-0.235395	-0.216994	-0.441978	-1.00833	-1.23803	1.00263	1.02103	0.796048	0.229693	0.772938	0.791339	0.566355	0.206583	0.224984	-0.0184009
H16_A1399	ABC-type transporter, periplasmic component	2.86163	2.55256	2.4354	2.06801	1.80595	3.10541	-0.243777	-0.552852	-0.670007	-1.0374	-1.29946	1.05569	0.74661	0.629455	0.262066	0.793619	0.484544	0.367389	0.42623	0.117155	0.309075
H16_A1400	predicted oxidoreductase, aldo/keto reductase family	1.42689	0.964965	1.21366	1.29638	0.960067	1.34615	0.0807443	-0.381183	-0.132483	-0.0497683	-0.38608	0.466825	0.00489759	0.253598	0.336312	0.130513	-0.331414	-0.0827144	0.213227	-0.2487	0.461927
H16_A1401	dihydroorotate dehydrogenase	1.76602	1.04517	1.28205	1.07925	0.567233	1.48043	0.285586	-0.435262	-0.198385	-0.401184	-0.913199	1.19879	0.477937	0.714815	0.512015	0.68677	-0.0340786	0.202799	0.483971	-0.236878	0.720849
H16_A1402	putative arginyl-tRNA:protein arginylyltransferase	-2.7832	-2.42909	-2.29224	-2.62479	-1.81208	-2.92787	0.144673	0.498787	0.635629	0.303088	1.11579	-0.971117	-0.617003	-0.48016	-0.812702	-0.158414	0.195699	0.332542	-0.490956	-0.136843	-0.354114
H16_A1403	Leucyl/phenylalanyl-tRNA-protein transferase	-1.21187	-1.1577	-1.00167	-1.26898	-0.565988	-1.20369	-0.00818084	0.0459852	0.202018	-0.0652896	0.637701	-0.645882	-0.591716	-0.435683	-0.702991	0.0571088	0.111275	0.267308	-0.210199	-0.156033	-0.0541661
H16_A1404	ADP-ribose pyrophosphatase	0.174898	0.614494	0.26966	0.145246	0.573901	0.0529617	0.121936	0.561532	0.216698	0.0922848	0.520939	-0.399003	0.0405929	-0.304241	-0.428654	0.029651	0.469247	0.124414	-0.0947625	0.344834	-0.439596
H16_A1406	conserved hypothetical protein	-1.73592	-1.5229	-1.54124	-1.47954	-1.05657	-1.74581	0.00988337	0.222906	0.204566	0.266269	0.689234	-0.679351	-0.466328	-0.484668	-0.422965	-0.256386	-0.0433628	-0.0617031	-0.194682	0.0183403	-0.213023
H16_A1407	conserved hypothetical protein	-1.43899	-2.01091	-2.3647	-1.55141	-1.81959	-2.45541	1.01642	0.444495	0.0907076	0.904003	0.635816	0.380606	-0.191322	-0.545109	0.268187	0.112419	-0.459509	-0.813296	0.925715	0.353787	0.571928
H16_A1408	Benzoyl-CoA oxygenase component A	-2.9559	-2.84376	-0.300039	-3.18605	-2.95693	-3.38331	0.42741	0.539546	3.08327	0.197256	0.426383	0.00102749	0.113163	2.65689	-0.229127	0.230154	0.342289	2.88601	-2.65586	-2.54372	-0.112135
H16_A1409	Benzoyl-CoA oxygenase component B	-3.06194	-2.36906	0.205722	-2.74773	-2.84741	-3.54969	0.487758	1.18063	3.75542	0.801965	0.702283	-0.214526	0.478346	3.05313	0.0996813	-0.314207	0.378665	2.95345	-3.26766	-2.57479	-0.692872
H16_A1410	Enoyl-CoA hydratase	-3.76623	-3.17253	-1.28701	-3.80738	-3.5218	-4.30948	0.543253	1.13695	3.02247	0.502106	0.787683	-0.24443	0.349271	2.23479	-0.285577	0.0411466	0.634848	2.52037	-2.47922	-1.88552	-0.593702
H16_A1411	shikimate kinase containing a XRE-type HTH DNA-binding domain	-1.21624	-0.758126	-0.486127	-1.08776	-1.52988	-0.865473	-0.350772	0.107347	0.379345	-0.222291	-0.664407	0.313636	0.771754	1.04375	0.442117	-0.128481	0.329637	0.601636	-0.730117	-0.271999	-0.458118
H16_A1412	Benzoate-coenzyme A ligase	-2.70453	-2.1435	0.433134	-2.06887	-2.12875	-3.05788	0.35335	0.914384	3.49101	0.989009	0.929125	-0.575775	-0.0147409	2.56189	0.0598838	-0.635659	-0.0746247	2.50201	-3.13766	-2.57663	-0.561034
H16_A1413	predicted hydrolase or acyltransferase	-2.4808	-1.49798	0.900899	-1.07023	-1.4225	-1.28168	-1.19912	-0.216305	2.18258	0.211446	-0.140822	-1.05829	-0.0754823	2.3234	0.352268	-1.41056	-0.427751	1.97113	-3.3817	-2.39888	-0.982812
H16_A1414	ABC-type transporter, periplasmic component	2.34288	2.92296	2.92655	3.171	1.29886	3.26858	-0.925695	-0.345617	-0.34203	-0.0975757	-1.96971	1.04402	1.6241	1.62768	1.87214	-0.82812	-0.248041	-0.244454	-0.583665	-0.00358701	-0.580078
H16_A1415	ABC-type transporter, permease component: HAAT family	2.2875	2.5033	3.11201	3.0682	1.6875	3.7079	-1.42039	-1.2046	-0.59589	-0.639697	-2.02039	0.599998	0.815794	1.4245	1.38069	-0.780697	-0.5649	0.0438072	-0.824504	-0.608708	-0.215796
H16_A1416	ABC-type transporter, permease component	1.5761	1.70149	2.30413	2.13006	1.10822	2.65271	-1.07661	-0.951219	-0.348573	-0.522644	-1.54449	0.467877	0.593269	1.19591	1.02184	-0.553967	-0.428575	0.174071	-0.728038	-0.602646	-0.125391
H16_A1417	ABC-type transporter, ATPase component: HAAT family	0.826817	1.30761	1.54812	1.62984	0.316232	1.78023	-0.95341	-0.472613	-0.232105	-0.150385	-1.46399	0.510585	0.991382	1.23189	1.31361	-0.803025	-0.322227	-0.0817201	-0.721305	-0.240507	-0.480797
H16_A1418	ABC-type transporter, ATPase component: HAAT family	0.992295	1.97783	1.79822	1.84258	0.485009	2.02782	-1.03553	-0.0499966	-0.229607	-0.185248	-1.54281	0.507286	1.49282	1.31321	1.35757	-0.850281	0.135251	-0.0443586	-0.805922	0.17961	-0.985532
H16_A1419	potassium transporter	0.864903	0.984163	1.72987	0.688616	1.09771	0.916038	-0.0511353	0.0681246	0.813833	-0.227422	0.181669	-0.232804	-0.113544	0.632163	-0.409091	0.176287	0.295547	1.04125	-0.864968	-0.745708	-0.11926
H16_A1420	hypothetical membrane associated protein	-0.816312	-0.787388	-0.261311	-1.22808	-0.922039	-0.590765	-0.225547	-0.196623	0.329454	-0.637316	-0.331274	0.105726	0.13465	0.660727	-0.306042	0.411768	0.440692	0.966769	-0.555001	-0.526077	-0.028924
H16_A1421	hypothetical membrane associated protein	-0.0814466	-0.290966	0.245	-1.76139	-1.37097	-0.916442	0.834995	0.625476	1.16144	-0.844944	-0.454528	1.28952	1.08	1.61597	-0.390417	1.67994	1.47042	2.00639	-0.326447	-0.535966	0.209519
H16_A1422	transcriptional regulator, LuxR-family containing alpha/beta hydrolase domain	-3.22341	-3.06911	-3.4627	-4.0058	-3.46843	-3.72944	0.506028	0.660329	0.266733	-0.276366	0.261006	0.245022	0.399323	0.00572657	-0.537372	0.782394	0.936695	0.543099	0.239295	0.393597	-0.154301
H16_A1423	molecular chaperone, HSP20 family	-2.41	-2.87175	-4.02251	-3.09611	-3.2579	-2.77203	0.362028	-0.0997205	-1.25048	-0.324081	-0.48587	0.847899	0.38615	-0.764608	0.16179	0.686109	0.22436	-0.926397	1.61251	1.15076	0.461749
H16_A1424	molecular chaperone, HSP20 family	-2.49432	-2.71996	-3.87005	-3.03956	-3.36405	-2.91918	0.424861	0.19922	-0.950866	-0.120375	-0.444872	0.869733	0.644092	-0.505994	0.324496	0.545236	0.319596	-0.83049	1.37573	1.15009	0.22564
H16_A1425	dTDP-glucose 4-6-dehydratase	-1.73535	-2.02746	-1.96466	-1.3224	-1.56099	-1.40756	-0.32779	-0.6199	-0.557103	0.0851599	-0.153429	-0.174361	-0.466471	-0.403674	0.238589	-0.41295	-0.70506	-0.642262	0.229312	-0.0627973	0.29211
H16_A1426	4-Amino-4-deoxy-L-arabinose transferase or related glycosyltransferase of PMT family	-5.44775	-5.40543	-5.7069	-6.08285	-5.58118	-4.76461	-0.683143	-0.640814	-0.942289	-1.31824	-0.816572	0.133429	0.175758	-0.125717	-0.501664	0.635094	0.677422	0.375947	0.259146	0.301475	-0.0423289
H16_A1427	response regulator, OmpR-family	-5.19868	-4.41107	-5.3038	-5.10027	-4.37565	-5.18404	-0.014639	0.772966	-0.119764	0.0837745	0.808392	-0.823031	-0.0354257	-0.928156	-0.724617	-0.0984136	0.689192	-0.203539	0.105125	0.89273	-0.787605
H16_A1428	signal transduction histidine kinase	-4.36679	-4.26837	-4.05673	-4.17596	-3.94184	-3.57073	-0.796057	-0.69764	-0.485991	-0.605227	-0.371105	-0.424952	-0.326536	-0.114886	-0.234122	-0.19083	-0.0924133	0.119236	-0.310066	-0.211649	-0.0984167
H16_A1429	transcriptional accessory protein	2.54831	1.88222	1.89564	2.44117	1.32574	2.38135	0.166962	-0.499134	-0.485711	0.0598199	-1.05561	1.22257	0.556476	0.569899	1.11543	0.107142	-0.558954	-0.545531	0.652674	-0.0134226	0.666096
H16_A1430	conserved hypothetical protein	-0.763512	-1.08428	-1.17194	-0.679865	-0.579382	-0.995617	0.232105	-0.0886656	-0.176322	0.315752	0.416235	-0.18413	-0.504901	-0.592557	-0.100483	-0.083647	-0.404418	-0.492075	0.408428	0.0876569	0.320771
H16_A1431	Hypothetical protein	-1.41241	-1.21522	-1.35896	-1.12395	-0.795482	-1.38033	-0.0320836	0.16511	0.0213662	0.256376	0.584847	-0.616931	-0.419737	-0.563481	-0.328471	-0.288459	-0.0912656	-0.23501	-0.0534498	0.143744	-0.197194
H16_A1432	Putative ATP-dependent helicase	-0.792822	-0.449566	-0.692115	-0.758088	-0.162445	-0.663718	-0.129104	0.214152	-0.0283974	-0.0943708	0.501272	-0.630376	-0.287121	-0.52967	-0.595643	-0.0347331	0.308522	0.0659734	-0.100707	0.242549	-0.343255
H16_A1433	DNA uptake lipoprotein	2.23207	1.87566	1.77026	1.60965	1.77353	1.85694	0.375133	0.0187213	-0.0866821	-0.247284	-0.0834107	0.458544	0.102132	-0.00327142	-0.163874	0.622418	0.266006	0.160602	0.461815	0.105403	0.356412
H16_A1434	pseudouridylate synthase, 23S RNA-specific	0.392999	0.432345	0.470209	0.270041	0.43671	0.393416	-0.000416755	0.0389297	0.0767935	-0.123375	0.0432941	-0.0437108	-0.00436434	0.0334995	-0.166669	0.122958	0.162305	0.200169	-0.0772103	-0.0378638	-0.0393465
H16_A1435	uncharacterized conserved protein	-0.80147	-0.691098	-0.58643	-0.830967	-0.599983	-0.766031	-0.0354382	0.0749337	0.179601	-0.064936	0.166049	-0.201487	-0.0911152	0.0135525	-0.230985	0.0294978	0.13987	0.244537	-0.21504	-0.104668	-0.110372
H16_A1436	conserved hypothetical protein	-1.51066	-1.67092	-1.35775	-1.81292	-1.30769	-1.60789	0.0972269	-0.0630365	0.250135	-0.205036	0.300192	-0.202966	-0.363229	-0.0500579	-0.505228	0.302262	0.141999	0.45517	-0.152908	-0.313171	0.160263
H16_A1437	Poly(3-hydroxybutyrate) polymerase	-0.76789	-2.04113	-1.15886	-1.13158	-0.236226	-0.969285	0.201394	-1.07184	-0.189577	-0.162291	0.733059	-0.531664	-1.8049	-0.922636	-0.89535	0.363685	-0.909552	-0.027286	0.390971	-0.882266	1.27324
H16_A1438	Acetyl-CoA acetyltransferase	-3.34043	0.774849	-0.168917	-0.174476	0.672157	-0.36026	-2.98017	1.13511	0.191344	0.185784	1.03242	-4.01259	0.102692	-0.841073	-0.846633	-3.16595	0.949325	0.00555945	-3.17151	0.943765	-4.11528
H16_A1439	Acetoacetyl-CoA reductase	-1.23591	-0.968537	-1.21669	-0.748683	-0.396015	-0.760881	-0.475027	-0.207656	-0.455811	0.0121983	0.364866	-0.839893	-0.572522	-0.820676	-0.352668	-0.487226	-0.219854	-0.468009	-0.0192169	0.248155	-0.267372
H16_A1440	transcriptional regulator of phasin expression	0.0674386	0.752661	-0.233564	0.313945	0.233949	0.451182	-0.383743	0.30148	-0.684746	-0.137237	-0.217233	-0.16651	0.518712	-0.467513	0.0799957	-0.246506	0.438717	-0.547509	0.301003	0.986225	-0.685223
H16_A1441	hypothetical membrane protein	0.251862	0.655456	1.25434	0.262616	0.60696	1.18393	-0.932065	-0.52847	0.070414	-0.92131	-0.576967	-0.355098	0.0484963	0.647381	-0.344344	-0.0107548	0.39284	0.991724	-1.00248	-0.598884	-0.403595
H16_A1442	conserved hypothetical protein	-2.98197	-2.47241	-1.62502	-2.37192	-1.662	-2.37777	-0.604197	-0.0946393	0.75275	0.00585206	0.715774	-1.31997	-0.810413	0.036976	-0.709922	-0.610049	-0.100491	0.746898	-1.35695	-0.847389	-0.509558
H16_A1443	conserved hypothetical protein	0.111239	0.607514	1.29999	0.0430262	0.357237	0.880221	-0.768982	-0.272707	0.419765	-0.837195	-0.522984	-0.245998	0.250277	0.942749	-0.314211	0.0682133	0.564488	1.25696	-1.18875	-0.692472	-0.496274
H16_A1444	conserved hypothetical protein	2.85718	2.50846	2.75414	2.20238	1.87306	2.81114	0.0460343	-0.302684	-0.0569965	-0.60876	-0.938086	0.98412	0.635401	0.881089	0.329325	0.654795	0.306076	0.551764	0.103031	-0.245688	0.348719
H16_A1445	Acetyl-CoA acetyltransferase	1.05379	0.483414	1.84947	0.778946	1.60323	0.833246	0.220548	-0.349831	1.01622	-0.0542994	0.769981	-0.549434	-1.11981	0.246242	-0.824281	0.274847	-0.295532	1.07052	-0.795676	-1.36606	0.570379
H16_A1446	conserved hypothetical protein	1.33432	0.77858	2.67701	1.02917	2.23222	1.47189	-0.137572	-0.693313	1.20512	-0.442723	0.760333	-0.897904	-1.45365	0.444788	-1.20306	0.305152	-0.250589	1.64784	-1.34269	-1.89843	0.555741
H16_A1447	cystathionine beta-lyase	0.639376	0.192737	0.0626626	-0.107308	-0.102765	0.276719	0.362658	-0.0839821	-0.214056	-0.384027	-0.379484	0.742142	0.295502	0.165428	-0.00454293	0.746684	0.300045	0.169971	0.576714	0.130074	0.44664
H16_A1448	conserved hypothetical protein	-2.79514	-2.58338	-2.61904	-2.99087	-2.93867	-3.69427	0.899131	1.11089	1.07524	0.703409	0.755599	0.143532	0.355295	0.319638	-0.0521903	0.195723	0.407486	0.371828	-0.176105	0.0356577	-0.211763
H16_A1449	Hypothetical protein	1.04325	1.90911	3.14216	3.77166	2.58364	1.71296	-0.669715	0.196148	1.42919	2.0587	0.870677	-1.54039	-0.674529	0.558518	1.18802	-2.72841	-1.86255	-0.629502	-2.09891	-1.23305	-0.865863
H16_A1450	Hypothetical protein	0.301408	1.4586	2.92993	2.78101	2.22861	1.60012	-1.29872	-0.141523	1.32981	1.18089	0.628483	-1.9272	-0.770007	0.701327	0.552407	-2.47961	-1.32241	0.14892	-2.62853	-1.47133	-1.15719
H16_A1451	Hypothetical protein	-0.574343	0.724258	1.8449	1.6471	1.35929	0.545466	-1.11981	0.178793	1.29944	1.10164	0.813822	-1.93363	-0.63503	0.485614	0.287816	-2.22145	-0.922845	0.197798	-2.41924	-1.12064	-1.2986
H16_A1452	phosphoserine phosphatase	2.07791	2.06415	2.22918	1.93622	1.6313	2.11372	-0.0358082	-0.0495733	0.115457	-0.177498	-0.482422	0.446614	0.432849	0.597879	0.304924	0.14169	0.127925	0.292955	-0.151265	-0.16503	0.0137652
H16_A1453	putative peptidase, M20D subfamily	2.04086	2.29463	2.57589	2.89122	2.08934	1.83246	0.208405	0.462165	0.743432	1.05876	0.256883	-0.0484777	0.205283	0.486549	0.801882	-0.85036	-0.596599	-0.315333	-0.535027	-0.281267	-0.25376
H16_A1454	acetylornithine deacetylase	-0.61647	0.21658	0.339051	0.229749	0.223651	-0.603143	-0.0133279	0.819722	0.942194	0.832891	0.826794	-0.840122	-0.00707156	0.1154	0.00609732	-0.846219	-0.0131689	0.109302	-0.955522	-0.122471	-0.83305
H16_A1455	Transcription-repair coupling factor	0.506395	0.270116	0.535032	0.237263	0.18392	0.345415	0.16098	-0.0752983	0.189617	-0.108151	-0.161494	0.322475	0.0861961	0.351111	0.053343	0.269132	0.0328531	0.297768	-0.0286366	-0.264915	0.236279
H16_A1456	4-Diphosphocytidyl-2-methyl-D-erithritol synthase	-0.0443117	0.154186	0.238396	0.0692791	0.178129	0.0240031	-0.0683148	0.130183	0.214393	0.0452759	0.154126	-0.222441	-0.0239434	0.0602672	-0.10885	-0.113591	0.0849067	0.169117	-0.282708	-0.0842106	-0.198498
H16_A1457	YgbB family protein	-0.804764	-0.180683	-0.497651	-0.232244	-0.0425095	-0.662614	-0.142149	0.481932	0.164963	0.430371	0.620105	-0.762254	-0.138173	-0.455142	-0.189734	-0.57252	0.0515609	-0.265407	-0.307112	0.316968	-0.624081
H16_A1458	hypothetical membrane associated protein	-2.72229	-2.36999	-2.63667	-2.59394	-2.36879	-3.20284	0.480547	0.832848	0.566162	0.6089	0.834047	-0.353499	-0.00119845	-0.267885	-0.225147	-0.128352	0.223948	-0.0427377	-0.0856147	0.266686	-0.352301
H16_A1459	hypothetical membrane associated protein	0.416771	-0.832893	-0.678571	-0.73734	-0.575529	-0.3742	0.790971	-0.458693	-0.304371	-0.36314	-0.201329	0.9923	-0.257364	-0.103042	-0.16181	1.15411	-0.0955535	0.0587686	1.09534	-0.154322	1.24966
H16_A1460	Peroxiredoxin	2.65647	1.08814	1.38925	1.38636	1.48	1.9117	0.744768	-0.823557	-0.522449	-0.525338	-0.431704	1.17647	-0.391852	-0.0907448	-0.0936333	1.27011	-0.298219	0.00288847	1.26722	-0.301107	1.56832
H16_A1461	MFS transporter, MHS family	-3.50696	-4.29632	-4.96139	-4.65354	-4.26992	-3.36505	-0.14191	-0.931264	-1.59634	-1.28849	-0.904867	0.762957	-0.0263971	-0.69147	-0.383619	1.14658	0.357222	-0.307851	1.45443	0.665073	0.789354
H16_A1462	signal transduction histidine kinase	1.09222	0.989359	1.23589	0.744077	1.38501	1.43239	-0.34017	-0.443027	-0.196495	-0.688308	-0.0473773	-0.292793	-0.395649	-0.149117	-0.640931	0.348138	0.245281	0.491813	-0.143675	-0.246532	0.102857
H16_A1463	response regulator, OmpR-family	0.757876	0.728334	0.554262	0.566026	0.608588	0.525068	0.232808	0.203266	0.0291935	0.040958	0.0835201	0.149288	0.119746	-0.0543266	-0.0425621	0.19185	0.162308	-0.0117645	0.203614	0.174072	0.0295419
H16_A1464	hypothetical transmembrane protein	-1.74358	-1.6103	-1.3979	-2.3729	-1.11475	-2.05566	0.312079	0.445362	0.65776	-0.317238	0.940908	-0.628828	-0.495546	-0.283147	-1.25815	0.629317	0.7626	0.974998	-0.345681	-0.212398	-0.133283
H16_A1465	acetylornithine deacetylase/Succinyl-diaminopimelate desuccinylase or related deacylase	1.10752	1.1165	1.03012	0.820421	1.15214	1.01303	0.0944916	0.103471	0.0170864	-0.19261	0.139114	-0.0446225	-0.0356427	-0.122028	-0.331724	0.287101	0.296081	0.209696	0.0774052	0.0863851	-0.00897988
H16_A1466	Squalene/phytoene synthase	2.31192	2.47897	2.55793	1.9435	1.75012	2.43494	-0.123026	0.0440298	0.122993	-0.49144	-0.684825	0.561799	0.728855	0.807818	0.193385	0.368414	0.53547	0.614433	-0.246019	-0.0789632	-0.167056
H16_A1467	Cation/multidrug efflux system, mebrane-fusion component	1.40662	0.72366	0.677123	1.08678	1.40487	1.6031	-0.196482	-0.879445	-0.925982	-0.516325	-0.198235	0.00175216	-0.681211	-0.727747	-0.31809	0.319842	-0.36312	-0.409657	0.729499	0.0465365	0.682963
H16_A1468	Cation/multidrug efflux pump	1.31616	0.168196	0.473518	0.926394	1.21353	1.50584	-0.189675	-1.33764	-1.03232	-0.579442	-0.292302	0.102627	-1.04534	-0.740016	-0.28714	0.389767	-0.758199	-0.452876	0.842643	-0.305323	1.14797
H16_A1469	Amidase	0.831782	-0.0779067	0.0872881	0.396985	0.281712	0.983622	-0.15184	-1.06153	-0.896334	-0.586637	-0.70191	0.55007	-0.359619	-0.194424	0.115273	0.434797	-0.474891	-0.309696	0.744494	-0.165195	0.909689
H16_A1470	ABC-type transporter, ATPase component: PepT family	0.525632	-0.616437	-0.584338	-0.16876	-0.237594	0.333506	0.192125	-0.949943	-0.917844	-0.502266	-0.5711	0.763225	-0.378843	-0.346744	0.0688339	0.694391	-0.447677	-0.415578	1.10997	-0.0320988	1.14207
H16_A1471	ABC-type transporter, ATPase component: PepT family	0.0607243	-0.553137	-0.752716	-0.807412	-1.48293	0.385385	-0.324661	-0.938522	-1.1381	-1.1928	-1.86831	1.54365	0.929789	0.730209	0.675513	0.868136	0.254275	0.0546957	0.813441	0.19958	0.613861
H16_A1472	ABC-type transporter, permease component: PepT family	-1.79652	-2.28776	-2.69869	-2.64905	-2.76678	-1.40787	-0.38865	-0.879889	-1.29082	-1.24119	-1.35891	0.970263	0.479023	0.0680902	0.117725	0.852538	0.361299	-0.0496346	0.902172	0.410933	0.491239
H16_A1473	ABC-type transporter, permease component: PepT family	-1.28216	-1.64631	-2.54504	-2.58064	-1.60673	0.0345132	-1.31667	-1.68082	-2.57955	-2.61515	-1.64125	0.324577	-0.0395738	-0.938303	-0.973905	1.29848	0.934331	0.0356021	1.26288	0.898729	0.36415
H16_A1474	ABC-type transporter, periplasmic component: PepT family	-2.2379	-2.23193	-3.14308	-2.54753	-2.5499	-1.10927	-1.12863	-1.12265	-2.03381	-1.43826	-1.44063	0.312001	0.317974	-0.59318	0.00237141	0.30963	0.315602	-0.595552	0.905181	0.911154	-0.00597281
H16_A1475	acetylornithine deacetylase/Succinyl-diaminopimelate desuccinylase or related deacylas	-4.61593	-3.77219	-3.74489	-5.48144	-4.67881	-3.83024	-0.785693	0.058052	0.0853454	-1.6512	-0.848571	0.0628776	0.906623	0.933916	-0.802629	0.865506	1.70925	1.73654	-0.871039	-0.0272934	-0.843745
H16_A1476	Hypothetical protein	-6.03702	-4.0722	-4.59766	-6.31048	-5.2084	-5.9564	-0.0806179	1.8842	1.35875	-0.354077	0.748001	-0.828619	1.1362	0.610745	-1.10208	0.273459	2.23828	1.71282	-1.43936	0.525456	-1.96482
H16_A1477	transcriptional regulator, IclR-family	-2.32313	-2.38519	-2.50964	-2.6219	-2.26922	-2.44267	0.119537	0.0574847	-0.0669682	-0.179225	0.17345	-0.0539137	-0.115966	-0.240419	-0.352676	0.298762	0.23671	0.112257	0.186505	0.124453	0.0620521
H16_A1479	Hypothetical protein	1.143	0.886053	0.910597	0.836741	0.576115	0.771809	0.37119	0.114244	0.138788	0.0649326	-0.195694	0.566884	0.309938	0.334482	0.260626	0.306258	0.0493111	0.0738555	0.232402	-0.0245445	0.256947
H16_A1480	conserved hypothetical protein	2.07157	1.86155	1.76152	1.78045	1.38843	1.6773	0.394272	0.184253	0.0842223	0.103151	-0.288865	0.683137	0.473118	0.373087	0.392016	0.291121	0.0811022	-0.0189287	0.31005	0.100031	0.210019
H16_A1481	conserved hypothetical protein	2.01732	2.56872	2.47727	2.70878	2.42948	2.22677	-0.209451	0.341948	0.250494	0.482011	0.202707	-0.412157	0.139242	0.0477874	0.279304	-0.691461	-0.140062	-0.231517	-0.459945	0.0914541	-0.551399
H16_A1482	FKBP-type peptidyl-prolyl cis-trans isomerase (trigger factor)	3.13425	2.72864	2.65884	2.54292	1.91379	3.17458	-0.0403267	-0.445939	-0.515739	-0.63166	-1.26079	1.22047	0.814855	0.745055	0.629134	0.591333	0.185721	0.115921	0.475412	0.0698	0.405612
H16_A1483	Endopeptidase Clp (type 1)	0.151087	-0.246215	-0.122688	-0.156293	-0.288074	-0.0201853	0.171273	-0.226029	-0.102503	-0.136107	-0.267889	0.439161	0.0418595	0.165386	0.131782	0.30738	-0.0899221	0.0336041	0.273776	-0.123526	0.397302
H16_A1484	ATP-dependent Clp protease ATP-binding subunit (ClpX)	-0.627139	-0.241967	-0.308186	-0.624884	-0.295038	-0.583156	-0.0439823	0.341189	0.274971	-0.0417277	0.288119	-0.332101	0.0530706	-0.0131481	-0.329846	-0.0022546	0.382917	0.316698	-0.318953	0.0662187	-0.385172
H16_A1485	ATP-dependent Lon protease	-0.846272	-0.520234	-1.04149	-1.05566	-1.01593	-1.26849	0.422217	0.748255	0.227	0.212824	0.25256	0.169658	0.495695	-0.0255601	-0.0397354	0.209393	0.53543	0.0141753	0.195218	0.521255	-0.326037
H16_A1487	hypothetical membrane associated protein	-0.337296	-0.276789	-0.367521	-0.481062	-0.422045	-0.216037	-0.121259	-0.0607521	-0.151483	-0.265025	-0.206008	0.0847487	0.145256	0.0545246	-0.0590173	0.143766	0.204273	0.113542	0.0302241	0.0907311	-0.0605071
H16_A1488	Uncharacterized protein (competence-and mitomycin-induced)	-0.826086	-0.66671	-0.858918	-1.1812	-0.938	-0.497807	-0.328279	-0.168903	-0.361111	-0.683389	-0.440193	0.111913	0.27129	0.0790818	-0.243196	0.35511	0.514486	0.322278	0.0328317	0.192208	-0.159376
H16_A1489	DNA Topoisomerase IB	0.151041	0.747412	0.203707	0.264056	-0.127279	1.50598	-1.35494	-0.758571	-1.30228	-1.24193	-1.63326	0.27832	0.87469	0.330986	0.391335	-0.113015	0.483355	-0.0603489	-0.052666	0.543704	-0.59637
H16_A1490	short chain dehydrogenase	-0.140655	0.400295	-0.389545	-0.335967	-0.553828	-0.114331	-0.0263245	0.514626	-0.275214	-0.221636	-0.439497	0.413173	0.954123	0.164283	0.217861	0.195311	0.736262	-0.0535779	0.248889	0.78984	-0.54095
H16_A1491	fragmented acyl-CoA synthetase	-0.0113156	0.299617	-0.0475541	-0.135884	-0.00597832	0.613778	-0.625094	-0.314161	-0.661332	-0.749662	-0.619756	-0.00533731	0.305596	-0.0415758	-0.129905	0.124568	0.435501	0.0883295	0.0362385	0.347172	-0.310933
H16_A1492	Hypothetical protein	0.181589	0.0338202	-0.978022	-0.316187	-0.204741	-0.268262	0.449851	0.302082	-0.70976	-0.0479245	0.0635214	0.38633	0.238561	-0.773281	-0.111446	0.497776	0.350007	-0.661836	1.15961	1.01184	0.147769
H16_A1493	transcriptional regulator, LysR-family	-0.280887	-0.216316	-0.333922	-0.176486	-0.120604	-0.217277	-0.0636103	0.000960443	-0.116646	0.0407913	0.0966729	-0.160283	-0.0957124	-0.213318	-0.0558816	-0.104402	-0.0398308	-0.157437	0.0530352	0.117606	-0.0645708
H16_A1494	Aspartate/tyrosine/aromatic aminotransferase	0.0555761	0.116672	0.243895	-0.0941663	0.00420284	0.514553	-0.458977	-0.397881	-0.270658	-0.608719	-0.51035	0.0513733	0.112469	0.239692	-0.0983692	0.149742	0.210838	0.338061	-0.188318	-0.127223	-0.0610957
H16_A1495	NAD-dependent aldehyde dehydrogenase	0.0937513	0.339068	-0.166693	0.0105831	-0.0546722	0.208436	-0.114685	0.130632	-0.375129	-0.197853	-0.263108	0.148423	0.393741	-0.112021	0.0652552	0.0831683	0.328485	-0.177276	0.260444	0.505761	-0.245317
H16_A1496	putative aspartate oxidase	-0.101307	0.298556	-0.33288	-0.136682	-0.347391	-0.183456	0.0821492	0.482013	-0.149424	0.0467738	-0.163934	0.246084	0.645947	0.0145106	0.210708	0.0353754	0.435239	-0.196198	0.231573	0.631436	-0.399863
H16_A1497	probable extra-cytoplasmic solute receptor	0.208684	0.509805	0.126656	0.105226	-0.307577	0.348482	-0.139798	0.161323	-0.221826	-0.243257	-0.65606	0.516261	0.817382	0.434234	0.412803	0.103458	0.404579	0.0214306	0.0820277	0.383149	-0.301121
H16_A1499	Peptidyl-prolyl cis-trans isomerase	4.57542	4.06035	3.85533	3.96595	3.58086	4.23601	0.339406	-0.175662	-0.380688	-0.270069	-0.655158	0.994564	0.479496	0.27447	0.385089	0.609475	0.0944074	-0.110619	0.720094	0.205026	0.515068
H16_A1500	Acyl-CoA thioesterase	-1.36136	-1.10466	-1.49834	-1.10824	-1.01243	-1.01681	-0.344556	-0.087851	-0.481533	-0.0914283	0.00438073	-0.348937	-0.0922317	-0.485914	-0.0958091	-0.253128	0.00357738	-0.390105	0.136977	0.393682	-0.256705
H16_A1501	ABC-type transporter, ATPase component: LPT family	-0.312721	-0.673097	-1.0469	-0.922211	-0.818868	-0.716879	0.404158	0.0437819	-0.330025	-0.205333	-0.101989	0.506147	0.145771	-0.228036	-0.103344	0.609491	0.249115	-0.124692	0.734183	0.373807	0.360376
H16_A1502	Glucose-6-phosphate isomerase	0.754742	0.268747	0.204735	0.380839	0.432497	0.831658	-0.076916	-0.562911	-0.626923	-0.450819	-0.399161	0.322245	-0.163751	-0.227762	-0.051658	0.373903	-0.112093	-0.176104	0.550007	0.0640115	0.485995
H16_A1503	permease of the drug/metabolite transporter (DMT) superfamily	-0.512217	-0.515541	-0.48195	-0.897091	-0.651538	-0.212427	-0.29979	-0.303114	-0.269523	-0.684663	-0.439111	0.139321	0.135997	0.169588	-0.245552	0.384873	0.38155	0.41514	-0.0302671	-0.0335906	0.00332354
H16_A1504	predicted sugar kinase	-0.486852	-0.209575	-0.361106	-0.639473	-0.902876	-0.260066	-0.226786	0.0504909	-0.101039	-0.379407	-0.64281	0.416024	0.693301	0.541771	0.263403	0.152621	0.429898	0.278368	-0.125747	0.15153	-0.277277
H16_A1505	D-amino-acid dehydrogenase	-0.222527	-0.110242	-0.182524	-0.368428	-0.41841	-0.0793335	-0.143194	-0.0309086	-0.103191	-0.289094	-0.339076	0.195883	0.308168	0.235885	0.0499818	0.145901	0.258186	0.185904	-0.0400028	0.0722821	-0.112285
H16_A1506	TRAP-type transporter, large permease component	-0.809196	-0.160701	-0.509766	-0.936795	-1.01426	-1.24285	0.433654	1.08215	0.733084	0.306055	0.228594	0.20506	0.853555	0.50449	0.0774605	0.127599	0.776095	0.42703	-0.29943	0.349065	-0.648495
H16_A1507	Tripartite ATP-independent periplasmic transporters, DctQ component	-0.469841	0.637539	0.258227	-0.799714	-0.980615	-1.13438	0.664537	1.77192	1.3926	0.334664	0.153763	0.510774	1.61815	1.23884	0.180901	0.329873	1.43725	1.05794	-0.728068	0.379312	-1.10738
H16_A1508	TRAP-type transporter, periplasmic component	-0.0267325	1.09672	0.445857	-0.437468	-0.979167	-1.01261	0.985882	2.10934	1.45847	0.575147	0.0334472	0.952435	2.07589	1.42502	0.5417	0.410735	1.53419	0.883325	-0.47259	0.650863	-1.12345
H16_A1509	Glutamyl/Aspartyl-tRNA(Gln/Asp) amidotransferasesubunit A	0.485322	1.04091	0.599608	0.79036	0.320578	0.877706	-0.392384	0.163206	-0.278098	-0.0873458	-0.557128	0.164744	0.720334	0.27903	0.469782	-0.305038	0.250552	-0.190752	-0.114286	0.441304	-0.55559
H16_A1510	predicted transcription regulator, contains HTH domain (MarR family)	-1.75575	-1.44327	-2.09117	-1.9761	-1.60828	-1.8592	0.103447	0.415929	-0.23197	-0.116908	0.250911	-0.147464	0.165017	-0.482881	-0.36782	0.220355	0.532837	-0.115062	0.335417	0.647899	-0.312482
H16_A1511	Phosphoribosyl-formylglycinamidine synthase	2.80249	2.66561	2.66538	2.46208	2.37406	2.57204	0.230448	0.0935634	0.0933362	-0.109962	-0.197979	0.428427	0.291542	0.291315	0.0880169	0.34041	0.203526	0.203298	0.137112	0.00022718	0.136884
H16_A1512	hypothetical membrane associated protein	-0.358155	0.960632	0.752171	0.0955322	0.356343	0.557364	-0.915519	0.403268	0.194806	-0.461832	-0.201021	-0.714498	0.604289	0.395827	-0.260811	-0.453687	0.8651	0.656638	-1.11033	0.208461	-1.31879
H16_A1513	Hypothetical protein	1.69856	1.92933	1.85913	1.57214	1.73038	1.94133	-0.242763	-0.0120016	-0.0822009	-0.369189	-0.210946	-0.0318168	0.198945	0.128746	-0.158242	0.126425	0.357187	0.286988	-0.160562	0.0701994	-0.230762
H16_A1514	Peptidyl-prolyl cis-trans isomerase	3.53001	3.86969	3.81207	3.78558	3.48803	4.08663	-0.556614	-0.216932	-0.274558	-0.301044	-0.598599	0.0419846	0.381666	0.324041	0.297554	-0.25557	0.0841119	0.0264868	-0.282056	0.0576251	-0.339681
H16_A1515	Stress-induced morphogen (activity unknown)	2.54872	2.99393	3.15345	2.81833	2.99116	3.16629	-0.617579	-0.172369	-0.0128488	-0.347968	-0.175138	-0.442441	0.00276932	0.162289	-0.17283	-0.269611	0.175599	0.335119	-0.60473	-0.15952	-0.44521
H16_A1516	intracellular septation protein A	1.40061	1.28806	1.19361	1.0795	1.38867	1.23117	0.169437	0.0568885	-0.0375627	-0.151669	0.157498	0.011939	-0.10061	-0.195061	-0.309167	0.321106	0.208557	0.114106	0.207	0.0944512	0.112549
H16_A1517	Methionine-S-oxide reductase	0.536035	0.188523	0.24249	0.267224	0.307464	0.162239	0.373795	0.0262838	0.0802508	0.104985	0.145224	0.228571	-0.118941	-0.0649737	-0.0402399	0.268811	-0.0787008	-0.0247337	0.293545	-0.0539671	0.347512
H16_A1518	uncharacterized conserved protein	1.19403	0.664476	0.640061	0.464238	0.635148	0.641079	0.552952	0.0233974	-0.00101766	-0.176841	-0.0059307	0.558883	0.0293281	0.00491304	-0.17091	0.729793	0.200238	0.175823	0.553969	0.024415	0.529554
H16_A1519	Acyl-CoA synthetase (AMP-forming)/AMP-acid ligase II	1.8841	4.44994	2.95481	4.42877	1.99049	3.54825	-1.66415	0.901687	-0.593444	0.880512	-1.55776	-0.106388	2.45945	0.964321	2.43828	-2.54466	0.0211748	-1.47396	-1.07071	1.49513	-2.56584
H16_A1520	ABC-type transporter, periplasmic component: HAAT family	1.99034	5.73286	3.3842	4.44755	2.05945	3.05427	-1.06394	2.67859	0.329927	1.39327	-0.994828	-0.0691084	3.67341	1.32475	2.3881	-2.45721	1.28531	-1.06335	-1.39386	2.34866	-3.74252
H16_A1521	ABC-type transporter, permease component: HAAT family	1.85628	5.12876	3.19965	4.02026	2.46241	3.14841	-1.29213	1.98035	0.0512372	0.871852	-0.686002	-0.606132	2.66635	0.737239	1.55785	-2.16399	1.1085	-0.820615	-1.34337	1.92911	-3.27249
H16_A1522	ABC-type transporter, permease component	1.84756	5.25259	3.3036	4.188	2.43257	3.09065	-1.24309	2.16194	0.212954	1.09735	-0.658082	-0.585006	2.82002	0.871036	1.75544	-2.34044	1.06458	-0.884399	-1.45604	1.94898	-3.40502
H16_A1523	ABC-type transporter, ATPase component: HAAT family	1.51334	4.84844	2.56218	3.585	1.72718	2.3533	-0.839967	2.49514	0.208872	1.23169	-0.626121	-0.213846	3.12126	0.834993	1.85781	-2.07166	1.26344	-1.02282	-1.04884	2.28626	-3.3351
H16_A1524	ABC-type transporter, ATPase component: HAAT family	1.1806	4.56206	2.48569	3.14212	1.79923	2.20413	-1.02353	2.35793	0.281561	0.937987	-0.404904	-0.618627	2.76283	0.686465	1.34289	-1.96152	1.41994	-0.656426	-1.30509	2.07637	-3.38146
H16_A1525	APC transporter, AAT family	2.44993	4.5573	3.02737	3.43608	2.6954	3.18849	-0.738558	1.36881	-0.161116	0.247591	-0.493084	-0.245475	1.86189	0.331968	0.740674	-0.986149	1.12122	-0.408707	-0.577442	1.52993	-2.10737
H16_A1526	Enoyl-CoA hydratase/Delta(3)-cis-delta(2)-trans-enoyl-CoA isomerase	0.777935	3.26679	1.34502	2.33469	3.23056	0.352072	0.425864	2.91472	0.992945	1.98262	2.87849	-2.45262	0.0362331	-1.88554	-0.895866	-1.55676	0.932099	-0.989677	-0.567081	1.92178	-2.48886
H16_A1527	Bifunctional Pyrazinamidase/Nicotinamidase	1.00399	3.54523	1.68405	2.42643	3.61933	0.650658	0.353328	2.89458	1.03339	1.77578	2.96868	-2.61535	-0.0740994	-1.93529	-1.1929	-1.42245	1.1188	-0.742386	-0.680062	1.86119	-2.54125
H16_A1528	Acetyl-CoA acetyltransferase	0.180755	2.89213	0.921803	1.63645	2.99885	-0.109771	0.290525	3.0019	1.03157	1.74622	3.10862	-2.8181	-0.10672	-2.07705	-1.36241	-1.45569	1.25569	-0.714643	-0.741048	1.97033	-2.71138
H16_A1529	phenylacetic acid degradation protein PaaI	0.674836	2.90075	1.53244	2.17217	3.67669	0.541732	0.133103	2.35902	0.990711	1.63044	3.13496	-3.00186	-0.775941	-2.14425	-1.50452	-1.49734	0.728575	-0.639731	-0.857608	1.36831	-2.22591
H16_A1530	Acyl-CoA dehydrogenase	1.23069	3.47193	2.64789	3.14619	4.53924	1.32725	-0.0965601	2.14468	1.32064	1.81894	3.21199	-3.30855	-1.06731	-1.89135	-1.39305	-1.9155	0.325736	-0.4983	-1.4172	0.824036	-2.24124
H16_A1531	short chain dehydrogenase	0.1626	1.74434	1.48325	1.93018	3.5085	0.195819	-0.0332192	1.54852	1.28743	1.73436	3.31268	-3.3459	-1.76416	-2.02525	-1.57832	-1.76758	-0.185841	-0.446933	-1.32065	0.261092	-1.58174
H16_A1532	Uncharacterized protein, possibly involved in aromatic compounds catabolism	2.65513	2.63113	2.75801	3.16443	3.90024	3.33224	-0.677102	-0.701108	-0.574229	-0.167809	0.568003	-1.2451	-1.26911	-1.14223	-0.735812	-0.509292	-0.533298	-0.40642	-0.102872	-0.126878	0.0240062
H16_A1533	Putative NADP-dependent oxidoreductase yncB	2.04512	1.91412	2.13212	2.46003	2.99891	2.02485	0.0202732	-0.110733	0.107268	0.435179	0.974065	-0.953791	-1.0848	-0.866796	-0.538885	-0.414906	-0.545912	-0.327911	-0.0869952	-0.218001	0.131006
H16_A1534	Ribulose-5-phosphate 4-epimerase or aldolase	1.5468	1.31486	1.69408	1.66449	2.29187	1.11477	0.432033	0.200092	0.579309	0.549725	1.1771	-0.74507	-0.977011	-0.597794	-0.627378	-0.117692	-0.349633	0.0295836	-0.147276	-0.379217	0.231941
H16_A1535	Glutathione S-transferase	1.03011	1.1232	1.54806	1.3178	2.08374	0.952013	0.0780963	0.171188	0.596042	0.365784	1.13173	-1.05363	-0.960544	-0.535689	-0.765947	-0.287687	-0.194596	0.230259	-0.517946	-0.424855	-0.0930912
H16_A1536	conserved hypothetical protein	1.09374	0.995129	1.29092	1.29421	1.94588	0.786633	0.307102	0.208496	0.504284	0.507582	1.15925	-0.852148	-0.950754	-0.654966	-0.651669	-0.200479	-0.299085	-0.00329718	-0.197182	-0.295788	0.0986058
H16_A1537	putative peptidase, S33 family	-0.0208919	-0.112478	0.376668	0.132457	0.841219	-0.460893	0.440002	0.348415	0.837561	0.593351	1.30211	-0.862111	-0.953698	-0.464551	-0.708762	-0.153349	-0.244936	0.244211	-0.39756	-0.489146	0.0915864
H16_A1538	transcriptional regulator, GntR-family	0.257311	0.248324	0.0544485	-0.90794	-0.34036	0.322741	-0.0654299	-0.0744167	-0.268292	-1.23068	-0.663101	0.597671	0.588685	0.394809	-0.567579	1.16525	1.15626	0.962388	0.202862	0.193876	0.00898674
H16_A1539	ABC-type transporter, periplasmic component: HAAT family	0.0455469	-0.359278	-0.149705	0.264495	-0.922463	0.125344	-0.0797966	-0.484621	-0.275048	0.139151	-1.04781	0.96801	0.563185	0.772758	1.18696	-0.218948	-0.623772	-0.4142	0.195252	-0.209573	0.404825
H16_A1540	ABC-type transporter, permease component: HAAT family	1.48843	1.08118	1.36729	0.571899	0.73545	1.71721	-0.228783	-0.636037	-0.349924	-1.14532	-0.981764	0.752981	0.345727	0.63184	-0.163551	0.916532	0.509278	0.795391	0.121141	-0.286114	0.407254
H16_A1541	ABC-type transporter, permease component	0.436336	-0.268304	-1.03137	-0.633198	-0.754845	0.453454	-0.0171183	-0.721758	-1.48483	-1.08665	-1.2083	1.19118	0.486541	-0.276528	0.121647	1.06953	0.364894	-0.398174	1.46771	0.763068	0.70464
H16_A1542	ABC-type transporter, ATPase component: HAAT family	1.5111	0.444922	0.271929	0.421391	0.353005	1.24924	0.26186	-0.804321	-0.977314	-0.827852	-0.896237	1.1581	0.0919162	-0.0810765	0.0683852	1.08971	0.023531	-0.149462	1.23917	0.172993	1.06618
H16_A1543	ABC-type transporter, ATPase component: HAAT family	0.603388	-0.626887	0.59791	0.0957846	0.443634	1.09657	-0.49318	-1.72346	-0.498658	-1.00078	-0.652934	0.159754	-1.07052	0.154276	-0.347849	0.507603	-0.722672	0.502125	0.00547836	-1.2248	1.23028
H16_A1544	amidase related to nicotinamidase	0.468775	0.382008	0.416155	0.954049	0.148624	0.956254	-0.487478	-0.574246	-0.540099	-0.00220511	-0.80763	0.320151	0.233384	0.267531	0.805425	-0.485273	-0.57204	-0.537894	0.0526206	-0.0341466	0.0867672
H16_A1545	polysaccharide deacetylase	0.651814	0.227671	-0.0454167	0.586927	-0.0708312	0.394577	0.257238	-0.166906	-0.439993	0.192351	-0.465408	0.722645	0.298502	0.0254146	0.657759	0.0648868	-0.359257	-0.632344	0.697231	0.273087	0.424144
H16_A1546	chitooligosaccharide deacetylase	0.308855	-0.310092	0.374588	0.512601	-0.052932	0.753875	-0.44502	-1.06397	-0.379286	-0.241274	-0.806807	0.361787	-0.25716	0.427521	0.565533	-0.203746	-0.822692	-0.138012	-0.0657336	-0.68468	0.618947
H16_A1547	Hydroxymethylglutaryl-CoA lyase	-0.103941	-0.203594	-0.29066	0.212775	-0.703264	-0.127335	0.0233947	-0.0762583	-0.163325	0.34011	-0.575929	0.599324	0.499671	0.412604	0.916039	-0.316715	-0.416368	-0.503435	0.18672	0.0870666	0.099653
H16_A1548	predicted acyl-CoA transferase/carnitine dehydratase	-0.495617	-0.494165	-0.675519	-0.295957	-0.570407	-0.414268	-0.0813498	-0.0798976	-0.261251	0.118311	-0.156139	0.0747894	0.0762415	-0.105112	0.27445	-0.199661	-0.198208	-0.379562	0.179901	0.181354	-0.00145214
H16_A1549	3-Isopropylmalate dehydratase large subunit	0.0460623	-0.0869141	-0.219004	-0.181826	-0.618854	-0.0626385	0.108701	-0.0242757	-0.156365	-0.119187	-0.556215	0.664916	0.53194	0.39985	0.437028	0.227888	0.0949117	-0.0371777	0.265066	0.132089	0.132976
H16_A1550	3-Isopropylmalate dehydratase small subunit	-0.35977	0.580582	-0.627548	0.104296	-0.473942	0.144963	-0.504733	0.435619	-0.772512	-0.0406677	-0.618905	0.114172	1.05452	-0.153607	0.578237	-0.464065	0.476286	-0.731844	0.267779	1.20813	-0.940352
H16_A1551	outer membrane protein (porin)	-1.76838	-0.0149977	-1.19067	-1.83851	-1.05842	-2.81225	1.04386	2.79725	1.62158	0.973737	1.75383	-0.709968	1.04342	-0.132255	-0.780094	0.0701256	1.82351	0.647839	-0.577714	1.17567	-1.75339
H16_A1552	predicted phosphatase homolog to the C-terminal domain of histone macroH2A1	-3.36466	-1.12632	-2.55438	-2.81769	-2.46583	-4.546	1.18134	3.41968	1.99162	1.72831	2.08017	-0.898825	1.33951	-0.0885507	-0.351859	-0.546967	1.69137	0.263308	-0.810275	1.42806	-2.23834
H16_A1553	NAD-dependent 4-hydroxybutyrate dehydrogenase	0.332668	1.22037	0.555368	1.20353	1.64481	-0.284223	0.616891	1.50459	0.839591	1.48775	1.92903	-1.31214	-0.42444	-1.08944	-0.441281	-0.870861	0.0168402	-0.64816	-0.2227	0.665	-0.887701
H16_A1554	Esterase/lipase	0.535455	1.19389	1.32004	2.69744	3.01602	0.0941145	0.44134	1.09977	1.22593	2.60332	2.92191	-2.48057	-1.82214	-1.69598	-0.318584	-2.16198	-1.50355	-1.37739	-0.784588	-0.126158	-0.65843
H16_A1555	probable extra-cytoplasmic solute receptor	0.756647	1.57238	1.59212	2.38119	3.03792	0.885984	-0.129337	0.686395	0.70614	1.4952	2.15194	-2.28128	-1.46555	-1.4458	-0.656736	-1.62454	-0.808809	-0.789064	-0.835477	-0.0197451	-0.815732
H16_A1556	predicted thioesterase	0.664927	1.82152	1.37731	2.16455	2.69928	1.3956	-0.730674	0.425916	-0.0182911	0.768948	1.30368	-2.03436	-0.877766	-1.32197	-0.534734	-1.49962	-0.343032	-0.787239	-0.712383	0.444207	-1.15659
H16_A1557	Nucleoside-diphosphate-sugar epimerase	1.5387	1.39969	1.54353	1.89899	1.74174	2.1155	-0.576798	-0.71581	-0.571971	-0.216506	-0.373757	-0.203042	-0.342053	-0.198214	0.157251	-0.360293	-0.499304	-0.355465	-0.00482763	-0.143839	0.139011
H16_A1558	hydroxypyruvate isomerase	2.04182	1.51962	1.60794	1.92846	1.24051	2.5228	-0.480982	-1.00318	-0.914865	-0.594344	-1.2823	0.801317	0.279116	0.367434	0.687955	0.113363	-0.408839	-0.320521	0.433883	-0.0883179	0.522201
H16_A1559	MFS transporter, ACS family	2.593	2.35701	2.49696	3.10685	2.0303	3.54233	-0.949324	-1.18532	-1.04537	-0.435476	-1.51203	0.562703	0.326709	0.466658	1.07655	-0.513848	-0.749841	-0.609893	0.0960444	-0.139949	0.235993
H16_A1560	Ribulose-5-phosphate 4-epimerase or related epimerase or aldolase	2.15477	2.59294	2.14465	2.39125	1.92077	2.96128	-0.806507	-0.36834	-0.816626	-0.570027	-1.04051	0.233999	0.672167	0.223881	0.470479	-0.23648	0.201687	-0.246599	0.0101188	0.448286	-0.438167
H16_A1561	Uncharacterized protein conserved in bacteria	2.95988	3.10687	2.92967	3.35562	2.37312	4.0295	-1.06962	-0.92263	-1.09983	-0.673878	-1.65638	0.586762	0.733749	0.556548	0.982502	-0.39574	-0.248752	-0.425954	0.030214	0.177202	-0.146988
H16_A1562	3-Hydroxyisobutyrate dehydrogenase or related beta-hydroxyacid dehydrogenase	2.03971	2.65293	2.03149	2.34588	1.66708	3.30383	-1.26412	-0.650907	-1.27235	-0.957952	-1.63675	0.37263	0.985847	0.364407	0.678802	-0.306172	0.307045	-0.314395	0.00822301	0.62144	-0.613217
H16_A1563	transcriptional regulator, GntR-family	0.624133	2.35525	0.965491	1.12333	1.1832	1.87669	-1.25256	0.478563	-0.911199	-0.75336	-0.693488	-0.559068	1.17205	-0.217711	-0.0598713	-0.499197	1.23192	-0.157839	-0.341358	1.38976	-1.73112
H16_A1564	predicted acyltransferase	-0.25309	0.335645	0.228995	-0.194112	-0.0269346	-0.134354	-0.118736	0.469998	0.363348	-0.0597586	0.107419	-0.226155	0.362579	0.25593	-0.167178	-0.0589773	0.529757	0.423107	-0.482084	0.10665	-0.588734
H16_A1565	uncharacterized conserved protein	-1.60061	-1.49557	-1.29266	-1.73334	-1.05869	-1.62755	0.0269454	0.131981	0.334891	-0.105792	0.568862	-0.541916	-0.436881	-0.23397	-0.674653	0.132737	0.237773	0.440683	-0.307946	-0.202911	-0.105035
H16_A1566	Hypothetical protein	-0.785938	-1.15248	-0.317387	-1.14316	-0.982295	-0.686208	-0.09973	-0.466275	0.368821	-0.456954	-0.296088	0.196358	-0.170187	0.664909	-0.160866	0.357224	-0.00932103	0.825775	-0.468551	-0.835096	0.366545
H16_A1567	Aminomethyltransferase	-0.343155	-0.636793	0.132479	-0.968447	-0.719956	-0.403865	0.06071	-0.232928	0.536344	-0.564582	-0.316091	0.376801	0.083163	0.852436	-0.248491	0.625292	0.331654	1.10093	-0.475634	-0.769273	0.293638
H16_A1568	aminodeoxychorismate lyase	2.01259	1.48712	1.52356	1.19817	1.52054	1.84266	0.169927	-0.355541	-0.319104	-0.644492	-0.32212	0.492047	-0.0334211	0.00301563	-0.322373	0.814419	0.288951	0.325388	0.489031	-0.0364368	0.525468
H16_A1569	thymidylate kinase (dTMP kinase)	3.08336	2.57559	2.5185	2.55383	2.39104	2.94947	0.133892	-0.37388	-0.430974	-0.395645	-0.558427	0.692319	0.184547	0.127453	0.162782	0.529538	0.0217653	-0.0353288	0.564866	0.0570941	0.507772
H16_A1570	DNA polymerase III delta prime subunit	1.88417	1.54486	1.53601	1.77935	1.69571	1.82742	0.0567559	-0.282555	-0.291409	-0.0480624	-0.131706	0.188462	-0.150849	-0.159703	0.0836439	0.104818	-0.234492	-0.243347	0.348165	0.00885429	0.339311
H16_A1571	Type IV pilus assembly protein PilZ	0.664636	0.82662	0.44332	0.601391	0.518882	0.435608	0.229028	0.391012	0.00771184	0.165783	0.0832735	0.145754	0.307738	-0.0755617	0.0825098	0.0632446	0.225229	-0.158071	0.221316	0.3833	-0.161984
H16_A1572	sortase or related acyltransferase	1.2208	1.50719	1.52075	1.25351	1.27425	1.91887	-0.698071	-0.411676	-0.398116	-0.665359	-0.64462	-0.053451	0.232944	0.246505	-0.020739	-0.032712	0.253683	0.267243	-0.299956	-0.0135606	-0.286395
H16_A1573	Mg-dependent DNase	0.90715	1.16642	1.09022	1.14725	1.06765	1.48881	-0.58166	-0.322392	-0.39859	-0.34156	-0.42116	-0.1605	0.0987683	0.0225704	0.0795999	-0.2401	0.0191684	-0.0570296	-0.18307	0.076198	-0.259268
H16_A1574	ankyrin repeat protein containing three repeats	-0.141609	-0.109304	-0.345068	-0.0607771	-0.0755206	0.052002	-0.193611	-0.161306	-0.39707	-0.112779	-0.127523	-0.0660883	-0.0337831	-0.269547	0.0147435	-0.0808319	-0.0485266	-0.284291	0.203459	0.235764	-0.0323052
H16_A1575	hypothetical membrane spanning protein	0.0936651	0.11887	0.0654073	-0.256625	0.0880533	0.29983	-0.206165	-0.180961	-0.234423	-0.556455	-0.211777	0.00561177	0.0308163	-0.022646	-0.344678	0.35029	0.375495	0.322032	0.0282578	0.0534623	-0.0252045
H16_A1576	conserved hypothetical protein	-3.12332	-1.52952	-1.55388	-3.20816	-2.25542	-3.48898	0.365655	1.95946	1.9351	0.280819	1.23356	-0.867907	0.725894	0.70154	-0.952742	0.0848359	1.67864	1.65428	-1.56945	0.0243542	-1.5938
H16_A1577	acyl carrier protein phosphodiesterase	-1.54086	-1.59643	-1.17962	-1.60762	-1.09689	-1.63193	0.0910692	0.0354947	0.452303	0.0243046	0.53504	-0.44397	-0.499545	-0.0827361	-0.510735	0.0667646	0.0111901	0.427999	-0.361234	-0.416809	0.0555745
H16_A1578	transcriptional regulator, LysR-family	0.356382	0.23356	-0.566279	0.29578	0.295747	-0.329605	0.685987	0.563165	-0.236674	0.625385	0.625353	0.0606346	-0.0621877	-0.862026	3.21701e-05	0.0606024	-0.0622199	-0.862059	0.922661	0.799839	0.122822
H16_A1579	hypothetical membrane spanning protein	-4.40436	-3.16956	-3.36518	-4.38566	-3.06122	-4.50819	0.103836	1.33863	1.14301	0.12253	1.44697	-1.34313	-0.108335	-0.303954	-1.32444	-0.0186938	1.2161	1.02048	-1.03918	0.195619	-1.2348
H16_A1580	hypothetical membrane associated protein	-3.11427	-2.52425	-2.58001	-3.491	-2.69897	-3.2051	0.0908313	0.680853	0.625093	-0.285895	0.506136	-0.415305	0.174717	0.118957	-0.792031	0.376726	0.966748	0.910988	-0.534262	0.0557603	-0.590022
H16_A1581	predicted signal transduction protein containingan EAL domain	-2.84012	-2.2831	-2.1008	-2.76298	-2.33862	-2.54558	-0.294533	0.262482	0.444779	-0.217395	0.206962	-0.501495	0.0555199	0.237817	-0.424357	-0.0771377	0.479877	0.662174	-0.739311	-0.182297	-0.557015
H16_A1582	DNA segregation ATPase FtsK/SpoIIIE related protein	0.409682	0.452461	0.822283	0.897138	0.401407	0.849257	-0.439575	-0.396795	-0.0269742	0.0478813	-0.44785	0.00827533	0.0510547	0.420876	0.495731	-0.487456	-0.444677	-0.0748555	-0.4126	-0.369821	-0.0427794
H16_A1583	conserved hypothetical protein	0.401266	-0.0169129	0.156983	0.227259	0.562698	0.383632	0.0176333	-0.400545	-0.22665	-0.156374	0.179066	-0.161433	-0.579611	-0.405716	-0.33544	0.174007	-0.244172	-0.0702761	0.244283	-0.173896	0.418179
H16_A1584	conserved hypothetical protein	1.41443	0.818305	0.645813	1.01648	1.15835	0.85577	0.558659	-0.0374645	-0.209957	0.16071	0.302576	0.256083	-0.340041	-0.512533	-0.141866	0.397949	-0.198175	-0.370667	0.768616	0.172492	0.596124
H16_A1585	hypothetical membrane associated protein	1.45854	0.867488	0.64964	1.0097	1.21614	0.916062	0.542475	-0.0485738	-0.266422	0.0936417	0.300076	0.242399	-0.34865	-0.566498	-0.206434	0.448833	-0.142215	-0.360063	0.808897	0.217848	0.591049
H16_A1586	predicted flavoprotein involved in K+ transport	1.76514	1.23742	1.26902	1.68593	2.21533	1.43729	0.327854	-0.199867	-0.168264	0.248645	0.778044	-0.450189	-0.97791	-0.946308	-0.529399	0.0792096	-0.448511	-0.416909	0.496118	-0.0316024	0.527721
H16_A1587	transcriptional regulator, LysR-family	0.985323	0.688303	0.895613	1.44432	2.17757	1.0537	-0.0683784	-0.365399	-0.158089	0.390623	1.12387	-1.19225	-1.48927	-1.28196	-0.733245	-0.459001	-0.756022	-0.548712	0.0897103	-0.20731	0.29702
H16_A1588	ABC-type transporter, fused periplasmic and permease components	-1.99724	-1.69085	-1.77389	-2.01114	-0.852975	-2.47287	0.47563	0.78202	0.698987	0.461737	1.6199	-1.14427	-0.837879	-0.920912	-1.15816	0.0138924	0.320283	0.23725	-0.223357	0.0830331	-0.30639
H16_A1589	transcriptional regulator, MocR family	-0.795607	-0.775383	-0.674799	-0.880122	-0.618139	-0.615157	-0.18045	-0.160226	-0.0596421	-0.264965	-0.00298179	-0.177469	-0.157245	-0.0566603	-0.261984	0.0845149	0.104739	0.205323	-0.120808	-0.100584	-0.0202241
H16_A1590	hypothetical membrane associated protein	-0.424357	-0.683516	-1.35051	-0.859431	0.0431419	-1.23345	0.80909	0.549931	-0.11706	0.374015	1.27659	-0.467499	-0.726658	-1.39365	-0.902573	0.435075	0.175915	-0.491075	0.92615	0.66699	0.259159
H16_A1591	Membrane-bound alcohol dehydrogenase,cytochromecsubunit precursor	-1.39999	-1.13594	-1.35039	-1.43087	0.0817417	-1.36126	-0.0387325	0.225316	0.0108642	-0.0696114	1.443	-1.48173	-1.21768	-1.43214	-1.51261	0.030879	0.294927	0.0804756	-0.0495966	0.214452	-0.264048
H16_A1592	hypothetical membrane spanning protein	-1.17789	-0.536591	-1.13278	-1.39443	-0.650169	-1.44146	0.263571	0.904872	0.308688	0.0470352	0.791294	-0.527723	0.113578	-0.482607	-0.744259	0.216536	0.857837	0.261652	-0.0451161	0.596185	-0.641301
H16_A1593	lysophosphatidic acid acyltransferase LPAAT related acyltransferase	-0.0824493	0.863332	-0.732412	-0.370702	0.594974	-1.41519	1.33274	2.27852	0.682779	1.04449	2.01016	-0.677423	0.268358	-1.32739	-0.965676	0.288253	1.23403	-0.361709	0.649962	1.59574	-0.945782
H16_A1594	Autoexporter, AT family porin	-1.24336	-1.29177	-1.84632	-1.60073	-1.39937	-1.89538	0.652016	0.603603	0.0490559	0.294646	0.496009	0.156008	0.107594	-0.446953	-0.201363	0.357371	0.308957	-0.24559	0.602961	0.554547	0.0484137
H16_A1595	protein involved in meta-pathway of phenol degradation	-0.447917	-0.691333	-0.935089	-0.619834	-0.641448	-1.05322	0.605306	0.36189	0.118135	0.433389	0.411775	0.193531	-0.0498847	-0.293641	0.0216144	0.171917	-0.071499	-0.315255	0.487172	0.243756	0.243416
H16_A1596	hypothetical membrane associated protein	-4.48026	-2.33894	-3.15239	-2.82375	-3.72819	-5.32535	0.845092	2.98641	2.17296	2.5016	1.59716	-0.752065	1.38925	0.575807	0.904444	-1.65651	0.484809	-0.328638	-1.32787	0.813447	-2.14132
H16_A1597	conserved hypothetical protein	-3.66276	-1.29587	-2.55378	-2.59372	-2.89623	-3.96439	0.30163	2.66852	1.41061	1.37067	1.06816	-0.766534	1.60035	0.342443	0.302506	-1.06904	1.29785	0.0399373	-1.10898	1.25791	-2.36689
H16_A1598	outer membrane protein/protective antigen OMA87	-2.24613	-2.07032	-2.4892	-2.63208	-2.40159	-2.42049	0.174366	0.350172	-0.068713	-0.211591	0.0189048	0.155461	0.331267	-0.0876178	-0.230496	0.385957	0.561763	0.142878	0.243079	0.418885	-0.175806
H16_A1599	Hypothetical protein	-1.81919	-1.44553	-1.59432	-2.19047	-1.59278	-2.00891	0.189717	0.563384	0.414594	-0.181562	0.416134	-0.226417	0.147249	-0.00154023	-0.597696	0.371279	0.744946	0.596156	-0.224877	0.14879	-0.373667
H16_A1600	uncharacterized conserved protein	-3.66869	-1.61001	-2.0069	-2.3376	-2.96031	-3.96201	0.293323	2.35201	1.95511	1.62441	1.0017	-0.708375	1.35031	0.953412	0.622715	-1.33109	0.727594	0.330697	-1.66179	0.396897	-2.05868
H16_A1601	conserved hypothetical protein	-4.21815	-1.64703	-1.92093	-2.89724	-3.44855	-4.4127	0.19455	2.76567	2.49178	1.51546	0.964153	-0.769602	1.80152	1.52762	0.551311	-1.32091	1.25021	0.976313	-2.29723	0.273897	-2.57112
H16_A1602	Arylsulfatase A or related enzyme	-4.33539	-2.4764	-1.85252	-3.74384	-4.39881	-5.10861	0.773221	2.63221	3.25609	1.36477	0.709795	0.0634258	1.92241	2.54629	0.654973	-0.591547	1.26744	1.89132	-2.48287	-0.623881	-1.85899
H16_A1603	predicted spermidine synthase with an N-terminalmembrane domain	-2.74477	-1.56791	-1.26916	-2.06235	-2.49954	-2.83981	0.0950427	1.27189	1.57065	0.777457	0.34027	-0.245227	0.931624	1.23038	0.437188	-0.682414	0.494437	0.793193	-1.47561	-0.298756	-1.17685
H16_A1604	MoxR-like ATPase	-3.86029	-2.46954	-2.02666	-3.05073	-3.41584	-3.88263	0.0223483	1.41309	1.85597	0.831908	0.466792	-0.444444	0.946302	1.38918	0.365116	-0.80956	0.581186	1.02406	-1.83362	-0.442877	-1.39075
H16_A1605	conserved hypothetical protein	-4.10241	-2.89103	-2.43576	-3.0465	-3.63291	-3.92534	-0.177072	1.03431	1.48958	0.878842	0.29243	-0.469503	0.741879	1.19715	0.586412	-1.05591	0.155466	0.610741	-1.66666	-0.455275	-1.21138
H16_A1606	hypothetical membrane associated protein	-4.01808	-2.93974	-2.60923	-3.14747	-3.07665	-3.7129	-0.305184	0.773154	1.10367	0.565431	0.636244	-0.941429	0.136909	0.467428	-0.0708137	-0.870615	0.207723	0.538242	-1.40886	-0.330519	-1.07834
H16_A1607	von Willebrand factor (vWF) type A domain	-4.53261	-3.82855	-2.51759	-4.00311	-3.61216	-3.98206	-0.550553	0.153516	1.46447	-0.0210485	0.3699	-0.920452	-0.216383	1.09457	-0.390948	-0.529504	0.174565	1.48552	-2.01502	-1.31095	-0.704069
H16_A1608	conserved hypothetical protein containing von Willebrand factor (vWF) type A	-4.04375	-3.98661	-2.75084	-4.00748	-3.68251	-3.89491	-0.148843	-0.0916978	1.14406	-0.112567	0.212403	-0.361246	-0.304101	0.931662	-0.32497	-0.036276	0.0208688	1.25663	-1.29291	-1.23576	-0.0571448
H16_A1609	hypothetical membrane spanning protein	-4.07818	-3.54554	-2.75679	-3.82403	-3.51701	-4.14171	0.0635272	0.596164	1.38492	0.317675	0.624696	-0.561169	-0.0285314	0.760224	-0.307021	-0.254148	0.27849	1.06724	-1.32139	-0.788755	-0.532637
H16_A1610	putative aspartate:alanine antiporter	-2.99039	-2.52853	-2.12352	-2.84528	-2.71924	-2.89265	-0.097737	0.36412	0.769132	0.0473757	0.173419	-0.271156	0.190701	0.595712	-0.126044	-0.145113	0.316745	0.721756	-0.866869	-0.405011	-0.461857
H16_A1611	hypothetical membrane spanning protein	-1.81281	-1.31588	-1.8972	-1.87323	-1.79113	-2.24739	0.434578	0.931509	0.350193	0.374156	0.456262	-0.0216847	0.475246	-0.10607	-0.0821062	0.0604214	0.557352	-0.0239636	0.0843851	0.581316	-0.496931
H16_A1612	hypothetical membrane spanning protein	-1.53147	-1.04905	-1.19239	-1.11136	-1.0518	-1.16373	-0.367739	0.114681	-0.0286617	0.0523635	0.111924	-0.479663	0.00275656	-0.140586	-0.0595605	-0.420102	0.0623171	-0.0810252	-0.339077	0.143342	-0.48242
H16_A1613	transcriptional regulator, AsnC-family	-1.42681	-0.80678	-1.66411	-1.30796	-1.51781	-1.54286	0.116048	0.736081	-0.121245	0.234906	0.0250502	0.0909981	0.711031	-0.146295	0.209856	-0.118858	0.501175	-0.356151	0.237293	0.857326	-0.620033
H16_A1614	predicted metal-dependent enzyme of the double-stranded beta helix superfamily	-2.16433	-1.71071	-2.28884	-1.86539	-2.31637	-2.45226	0.287926	0.741548	0.163422	0.586871	0.135887	0.152038	0.60566	0.0275342	0.450984	-0.298945	0.154677	-0.42345	0.124504	0.578126	-0.453622
H16_A1615	hypothetical membrane spanning protein	-3.75259	-3.40077	-3.52086	-3.86962	-2.91955	-4.24555	0.492954	0.844775	0.724684	0.375929	1.32599	-0.833038	-0.481217	-0.601308	-0.950063	0.117025	0.468846	0.348755	-0.23173	0.120091	-0.351821
H16_A1616	Acetyl-coenzyme A synthetase	-5.38741	-4.06846	-4.05136	-5.29069	-4.73134	-5.68004	0.292625	1.61158	1.62867	0.389345	0.948698	-0.656073	0.662885	0.679976	-0.559352	-0.0967201	1.22224	1.23933	-1.33605	-0.017091	-1.31896
H16_A1617	ACT domain-containing protein	-5.12119	-4.06719	-4.3004	-5.18616	-4.63958	-5.40179	0.280594	1.3346	1.10139	0.215622	0.762204	-0.481611	0.572394	0.339183	-0.546582	0.0649711	1.11898	0.885765	-0.820794	0.23321	-1.054
H16_A1618	conserved hypothetical protein	-6.09245	-4.49833	-3.99217	-6.42784	-5.57962	-6.60261	0.510163	2.10428	2.61044	0.174778	1.023	-0.512834	1.08128	1.58744	-0.84822	0.335386	1.9295	2.43566	-2.10028	-0.506158	-1.59412
H16_A1619	Hypothetical protein	-5.63307	-4.43468	-3.85377	-6.0845	-5.39432	-6.08146	0.448383	1.64678	2.22768	-0.00303937	0.687134	-0.23875	0.959645	1.54055	-0.690173	0.451423	1.64982	2.23072	-1.7793	-0.580905	-1.1984
H16_A1620	DnaJ-class molecular chaperone	-2.08927	-1.85893	-2.19824	-1.91894	-1.61726	-2.28701	0.197744	0.428085	0.0887738	0.368069	0.669756	-0.472012	-0.241671	-0.580982	-0.301687	-0.170325	0.0600164	-0.279295	0.10897	0.339312	-0.230341
H16_A1621	hypothetical membrane spanning protein	-2.02322	-2.03727	-2.22559	-2.69311	-2.04557	-2.12457	0.101351	0.0873045	-0.101014	-0.568532	0.079001	0.0223497	0.00830357	-0.180015	-0.647533	0.669883	0.655837	0.467518	0.202365	0.188318	0.0140461
H16_A1622	Protein-L-isoaspartate carboxylmethyltransferase	-3.51215	-3.20723	-3.16893	-2.84392	-2.69703	-3.63329	0.121149	0.426063	0.464366	0.789376	0.936265	-0.815116	-0.510202	-0.471899	-0.14689	-0.668227	-0.363312	-0.32501	-0.343217	-0.0383029	-0.304914
H16_A1623	molecular chaperone	1.7447	1.84743	2.12561	2.07528	2.05802	2.24804	-0.503344	-0.40061	-0.122433	-0.172765	-0.190022	-0.313322	-0.210587	0.0675891	0.0172572	-0.330579	-0.227844	0.050332	-0.380911	-0.278176	-0.102735
H16_A1624	molecular chaperone	1.45691	1.50818	1.64345	1.74317	1.69754	1.92507	-0.468157	-0.416887	-0.281621	-0.181892	-0.227525	-0.240632	-0.189362	-0.0540959	0.045633	-0.286265	-0.234995	-0.0997289	-0.186536	-0.135266	-0.05127
H16_A1625	hypothetical membrane associated protein	2.03893	1.87109	2.10773	2.25203	1.93654	2.42051	-0.381582	-0.549417	-0.312775	-0.168476	-0.483967	0.102385	-0.0654507	0.171192	0.31549	-0.213106	-0.380941	-0.144298	-0.0688073	-0.236643	0.167835
H16_A1626	DNA-directed RNA polymerase sigma subunit (RpoD)	2.13913	2.10289	2.37117	2.17579	1.32617	2.55685	-0.417728	-0.453959	-0.185682	-0.381067	-1.23068	0.812951	0.77672	1.045	0.849612	-0.0366607	-0.0728919	0.195385	-0.232046	-0.268277	0.0362312
H16_A1627	predicted glutamine amidotransferase	-5.54556	-4.71821	-4.49369	-5.38558	-4.32432	-6.4781	0.932541	1.75989	1.9844	1.09252	2.15377	-1.22123	-0.393883	-0.16937	-1.06125	-0.15998	0.667371	0.891884	-1.05186	-0.224513	-0.82735
H16_A1628	Hypothetical protein	-3.11686	-3.2053	-3.6166	-3.00919	-3.0287	-4.152	1.03513	0.946696	0.535402	1.14281	1.1233	-0.0881634	-0.1766	-0.587895	0.0195131	-0.107677	-0.196114	-0.607408	0.499731	0.411294	0.088437
H16_A1629	MFS transporter, AAHS family	-0.509598	-0.767364	-1.10441	-1.30339	-1.34495	-0.727136	0.217538	-0.0402286	-0.377275	-0.576254	-0.617814	0.835352	0.577586	0.24054	0.0415603	0.793792	0.536025	0.198979	0.594813	0.337046	0.257766
H16_A1630	pyridine nucleotide-disulphide oxidoreductase	-0.769355	-0.648517	-1.39126	-1.13928	-1.34816	-0.707471	-0.0618842	0.0589544	-0.683785	-0.431813	-0.64069	0.578806	0.699645	-0.0430949	0.208878	0.369929	0.490767	-0.251973	0.621901	0.74274	-0.120839
H16_A1631	ferredoxin subunits of ring-hydroxylating dioxygenase	-0.00410613	-0.34303	-0.988799	-0.341407	-1.02346	-0.240912	0.236806	-0.102117	-0.747886	-0.100495	-0.782547	1.01935	0.68043	0.0346609	0.682052	0.337301	-0.00162204	-0.647391	0.984692	0.645769	0.338923
H16_A1632	Salicylate-5-hydroxylase small oxygenase component	-0.0673507	0.0674432	-0.888666	-0.182709	-0.19563	0.215882	-0.283233	-0.148439	-1.10455	-0.398591	-0.411512	0.128279	0.263073	-0.693036	0.0129205	0.115359	0.250153	-0.705957	0.821316	0.95611	-0.134794
H16_A1633	Salicylate 5-hydroxylase large oxygenase component	0.38009	0.262594	-0.26272	-0.387623	-0.0896527	0.300256	0.0798342	-0.0376621	-0.562976	-0.687878	-0.389908	0.469743	0.352246	-0.173067	-0.29797	0.767713	0.650216	0.124903	0.64281	0.525314	0.117496
H16_A1634	transcriptional regulator, LysR-family	0.921787	0.565623	0.727982	1.18893	1.38282	0.99043	-0.0686423	-0.424807	-0.262448	0.198503	0.392389	-0.461031	-0.817196	-0.654837	-0.193886	-0.267146	-0.62331	-0.460951	0.193806	-0.162359	0.356165
H16_A1635	Hypothetical protein	-0.371431	-0.26565	-0.412669	-0.380672	-0.158816	-0.282607	-0.088824	0.0169572	-0.130062	-0.0980649	0.123791	-0.212615	-0.106834	-0.253854	-0.221856	0.00924084	0.115022	-0.0319975	0.0412383	0.14702	-0.105781
H16_A1636	hypothetical membrane spanning protein	-1.37472	-1.56047	-2.36058	-2.14789	-1.6463	-2.00589	0.631173	0.445417	-0.354695	-0.141999	0.359592	0.271582	0.0858252	-0.714287	-0.501591	0.773173	0.587416	-0.212695	0.985868	0.800112	0.185757
H16_A1637	Hypothetical protein	0.0494528	0.609949	-0.291633	-0.358375	-0.102983	-0.484552	0.534005	1.0945	0.192919	0.126176	0.381569	0.152436	0.712932	-0.188649	-0.255392	0.407828	0.968324	0.0667428	0.341085	0.901582	-0.560496
H16_A1638	Uncharacterized protein conserved in bacteria	0.369384	0.0434902	-0.387142	0.127167	0.0841813	-0.432464	0.801848	0.475954	0.0453221	0.559632	0.516645	0.285203	-0.0406911	-0.471323	0.0429861	0.242217	-0.0836772	-0.514309	0.756526	0.430632	0.325894
H16_A1639	sulfite reductase, beta subunit (hemoprotein with two 4Fe-4S domains)	0.543396	0.258141	-0.281322	0.241706	0.310798	0.249076	0.29432	0.00906525	-0.530398	-0.0073699	0.0617223	0.232597	-0.0526571	-0.59212	-0.0690922	0.30169	0.0164351	-0.523028	0.824718	0.539463	0.285254
H16_A1640	bo3-type quinol oxidase, subunit IV	0.628666	0.643099	-0.0853345	0.447906	0.9499	0.379173	0.249493	0.263925	-0.464508	0.0687328	0.570727	-0.321234	-0.306802	-1.03523	-0.501994	0.18076	0.195192	-0.533241	0.714001	0.728433	-0.0144324
H16_A1641	bo3-type quinol oxidase, subunit III	1.23592	1.08154	0.802313	1.04762	1.55236	1.16878	0.0671445	-0.0872412	-0.366464	-0.121159	0.383587	-0.316442	-0.470828	-0.75005	-0.504746	0.188304	0.0339181	-0.245304	0.433608	0.279222	0.154386
H16_A1642	bo3-type quinol oxidase, subunit I	0.42199	0.277521	0.0720308	0.244615	0.640157	0.141409	0.280581	0.136112	-0.0693784	0.103206	0.498748	-0.218167	-0.362635	-0.568126	-0.395542	0.177375	0.0329063	-0.172584	0.34996	0.205491	0.144469
H16_A1643	bo3-type quinol oxidase, subunit II	1.50551	1.45941	1.29064	1.46609	1.85795	1.49882	0.00669104	-0.0394049	-0.208177	-0.0327219	0.359136	-0.352445	-0.398541	-0.567314	-0.391858	0.039413	-0.00668302	-0.175456	0.214868	0.168773	0.046096
H16_A1644	transcriptional regulator, MocR family	1.49749	1.0179	0.568756	1.34846	1.27483	0.882641	0.614849	0.135259	-0.313885	0.465816	0.392193	0.222656	-0.256935	-0.706078	0.0736232	0.149032	-0.330558	-0.779701	0.928734	0.449144	0.47959
H16_A1645	transcriptional regulator, LysR-family	2.09827	1.22133	1.31686	1.4006	0.995655	1.88468	0.213595	-0.663349	-0.567816	-0.484076	-0.889023	1.10262	0.225675	0.321208	0.404947	0.697672	-0.179272	-0.0837395	0.781411	-0.095533	0.876944
H16_A1646	probable extra-cytoplasmic solute receptor	3.52991	2.71034	2.83201	3.33484	2.4375	3.0838	0.446107	-0.373458	-0.251793	0.25104	-0.646306	1.09241	0.272848	0.394513	0.897347	0.195066	-0.624499	-0.502833	0.6979	-0.121665	0.819565
H16_A1647	transcriptional regulator, MocR family	2.99599	2.43226	2.6922	2.95814	2.34952	3.01595	-0.0199597	-0.583689	-0.323757	-0.05781	-0.666434	0.646474	0.0827449	0.342677	0.608624	0.0378503	-0.525879	-0.265947	0.303797	-0.259932	0.563729
H16_A1648	Glutathione S-transferase	0.300513	-0.0324141	-0.353479	0.00207283	-0.166812	-0.498046	0.798559	0.465632	0.144566	0.500119	0.331233	0.467325	0.134398	-0.186667	0.168885	0.29844	-0.0344869	-0.355552	0.653992	0.321065	0.332927
H16_A1649	3-Demethylubiquinone-9 3-methyltransferase	-3.5812	-3.32782	-2.3417	-3.87968	-3.56808	-4.25092	0.669721	0.923094	1.90921	0.371238	0.682838	-0.0131168	0.240257	1.22638	-0.3116	0.298483	0.551856	1.53798	-1.23949	-0.986119	-0.253373
H16_A1650	conserved hypothetical protein	-3.98078	-3.69144	-2.39633	-4.14709	-3.77954	-4.55025	0.569469	0.858803	2.15392	0.403154	0.770703	-0.201233	0.0881001	1.38322	-0.367549	0.166315	0.455649	1.75077	-1.58445	-1.29512	-0.289334
H16_A1651	DNA polymerase II	-1.81837	-1.75579	-1.06032	-1.40658	-1.47353	-1.60633	-0.212044	-0.149457	0.546013	0.199746	0.1328	-0.344844	-0.282257	0.413213	0.0669464	-0.41179	-0.349204	0.346266	-0.758057	-0.69547	-0.0625869
H16_A1652	Isoquinoline 1-oxidoreductase,molybdopterin-binding subunit B	-3.95944	-2.99789	-2.7405	-3.86645	-3.3432	-4.22823	0.268789	1.23033	1.48773	0.361773	0.885031	-0.616242	0.345302	0.602698	-0.523258	-0.0929838	0.86856	1.12596	-1.21894	-0.257396	-0.961544
[truncated: 4,574 more rows]

## Sheet: Table S2
Table S2 | Gene expression values (TPM) for CHC123 grown on various carbon substrates
[truncated: 6,207 more rows]

## Sheet: Table S3
Table S3 | Annotations of genes studied in the text
Gene ID	Annotated function
[truncated: 15 more rows]

## Sheet: Table S4
Table S4 | log-transformed relative expression of selected genes putatively involved in beta-oxidation and central metabolism
[truncated: 273 more rows]

[truncated: 5 more sheets: Table S5, Table S6, Table S7, Table S8, Table S9]
